# Supplementary material for: Observation of the Assembly of the Nascent Mineral Core at the Nucleation Site of Human Mitochondrial Ferritin
Source: J Am Chem Soc. 2025 Apr 14;147(16):13699–710. doi: 10.1021/jacs.5c01337 (PMC12022971; doi:10.1021/jacs.5c01337)
Supplement: Supplementary file 2 — ja5c01337_si_002.xlsx [file ja5c01337_si_002.xlsx]

## Sheet: Fig 6
time (s)	WT	AAA	H57A	E61A	E64A
0	0.00081	-0.00118	-0.000643985	-0.000271035	-0.00244
2	0.00066	-0.0012	-0.00059453	-0.000370932	-0.00234
4	0.00062	-0.0013	-0.000576138	-0.000492986	-0.00233
6	0.00081	-0.00123	-0.000722905	-0.000605003	-0.0024
8	0.00061	-0.00139	-0.000912382	-0.000832319	-0.00226
10	0.00059	-0.00128	-0.000912481	-0.000929729	-0.00234
12	0.00062	-0.00143	-0.000957926	-0.00117	-0.00226
14	0.00072	-0.00144	-0.00109	-0.00118	-0.0023
16	0.00077	-0.00132	-0.000926527	-0.00138	-0.00236
18	0.00073	-0.00139	-0.000977797	-0.00147	-0.00235
20	0.00071	-0.00138	-0.00104	-0.00148	-0.00239
22	0.00071	-0.00143	-0.00108	-0.00156	-0.00233
24	0.00065	-0.00135	-0.00107	-0.00163	-0.00236
26	0.00062	-0.0014	-0.00108	-0.00162	-0.00242
28	0.00074	-0.00146	-0.00114	-0.00164	-0.00246
30	0.00065	-0.00144	-0.00115	-0.00176	-0.00245
32	0.00075	-0.00148	-0.00126	-0.00181	-0.00255
34	0.00077	-0.00145	-0.00116	-0.00181	-0.00251
36	0.00073	-0.00153	-0.00126	-0.00178	-0.00253
38	0.00078	-0.00142	-0.00123	-0.00196	-0.0025
40	0.00084	-0.00153	-0.00136	-0.00195	-0.00249
42	0.00085	-0.00143	-0.00135	-0.00184	-0.00115
44	0.06745	0.08211	0.07469	0.07483	0.07157
46	0.06359	0.0781	0.07491	0.07011	0.07067
48	0.06745	0.07977	0.07556	0.07023	0.07243
50	0.07097	0.08196	0.07666	0.07045	0.07451
52	0.07429	0.08276	0.07871	0.07056	0.07601
54	0.07734	0.08319	0.08108	0.07017	0.07759
56	0.08116	0.08316	0.08415	0.07004	0.07889
58	0.08486	0.08294	0.08748	0.06989	0.08036
60	0.08883	0.08287	0.09143	0.07031	0.08163
62	0.09318	0.08286	0.09612	0.07054	0.08314
64	0.0979	0.08284	0.10055	0.07068	0.08451
66	0.10281	0.08321	0.10484	0.07101	0.08605
68	0.10793	0.08322	0.10973	0.07121	0.08733
70	0.11319	0.08293	0.11445	0.07154	0.08883
72	0.11854	0.08265	0.11958	0.07192	0.09026
74	0.12402	0.08286	0.12448	0.07217	0.09141
76	0.12986	0.08306	0.12963	0.07241	0.0929
78	0.13527	0.08342	0.1346	0.07285	0.09431
80	0.1409	0.08359	0.13957	0.07324	0.09563
82	0.14657	0.08374	0.14474	0.07359	0.09714
84	0.15217	0.08395	0.14956	0.0739	0.09874
86	0.15795	0.08425	0.15484	0.07433	0.10037
88	0.16357	0.08454	0.15951	0.07471	0.10214
90	0.16896	0.08451	0.16535	0.0751	0.10371
92	0.17452	0.08464	0.1697	0.07561	0.10558
94	0.17999	0.08509	0.17461	0.07605	0.10709
96	0.18537	0.08544	0.17952	0.07669	0.10888
98	0.19087	0.08564	0.18399	0.07709	0.11058
100	0.196	0.08589	0.18836	0.07758	0.11257
102	0.20104	0.0862	0.19293	0.07803	0.11441
104	0.20611	0.08628	0.1976	0.07847	0.11656
106	0.21113	0.08652	0.20181	0.07896	0.11821
108	0.21599	0.08671	0.20572	0.07947	0.1202
110	0.22077	0.08696	0.21043	0.07998	0.12203
112	0.22565	0.08736	0.21475	0.08059	0.12427
114	0.2303	0.08775	0.21871	0.08101	0.12643
116	0.23471	0.08799	0.22295	0.08135	0.12853
118	0.23929	0.08819	0.2268	0.08147	0.13072
120	0.24358	0.08849	0.23038	0.08192	0.13259
122	0.24775	0.08875	0.23447	0.08253	0.13458
124	0.25205	0.08903	0.23861	0.08325	0.13687
126	0.25607	0.08938	0.24216	0.08411	0.13909
128	0.26015	0.08948	0.24598	0.08451	0.1412
130	0.26424	0.08974	0.24931	0.08466	0.14358
132	0.26782	0.09012	0.25309	0.08477	0.14566
134	0.27184	0.09017	0.25659	0.08509	0.14801
136	0.27506	0.0904	0.26152	0.08556	0.15011
138	0.27878	0.09067	0.2655	0.08598	0.15247
140	0.28228	0.0909	0.26869	0.08645	0.15458
142	0.28585	0.09125	0.27096	0.08695	0.157
144	0.28923	0.09149	0.27377	0.08735	0.15906
146	0.29243	0.09191	0.27713	0.0878	0.16142
148	0.29568	0.09236	0.27993	0.08824	0.1637
150	0.29873	0.09254	0.28269	0.08867	0.16596
152	0.30165	0.09283	0.28574	0.08911	0.16804
154	0.30468	0.09308	0.28878	0.08962	0.17053
156	0.30761	0.09334	0.29163	0.08988	0.17284
158	0.31034	0.09374	0.29464	0.09035	0.17487
160	0.31308	0.09368	0.29734	0.09078	0.177
162	0.31561	0.09398	0.2998	0.09129	0.17921
164	0.31835	0.09413	0.3028	0.0917	0.1816
166	0.32093	0.09454	0.3054	0.09225	0.18368
168	0.323	0.09469	0.30771	0.09279	0.18552
170	0.32559	0.09506	0.31015	0.09335	0.18775
172	0.3278	0.09534	0.3124	0.0937	0.19
174	0.32997	0.09537	0.31496	0.09423	0.19212
176	0.33215	0.09565	0.31743	0.09457	0.19432
178	0.33423	0.09607	0.3197	0.09503	0.19638
180	0.33633	0.0961	0.32191	0.09546	0.19877
182	0.33835	0.09634	0.32415	0.09595	0.20089
184	0.34027	0.09662	0.32614	0.09642	0.20297
186	0.3422	0.09683	0.32842	0.09688	0.20508
188	0.34375	0.09704	0.33055	0.09733	0.2074
190	0.34545	0.09735	0.33258	0.09785	0.20915
192	0.34713	0.09776	0.33444	0.09841	0.21135
194	0.34872	0.09784	0.33656	0.09885	0.21348
196	0.35025	0.09812	0.3386	0.0993	0.21545
198	0.35174	0.09842	0.34045	0.09977	0.21727
200	0.35322	0.09891	0.34244	0.10019	0.21948
202	0.35454	0.09929	0.34417	0.10068	0.22153
204	0.35596	0.09948	0.34582	0.10115	0.22349
206	0.35732	0.0996	0.34777	0.10171	0.22563
208	0.35845	0.09985	0.3495	0.10209	0.22741
210	0.35975	0.10014	0.35099	0.10255	0.22908
212	0.36074	0.10028	0.35281	0.103	0.23122
214	0.36177	0.10068	0.35426	0.10353	0.23312
216	0.36312	0.10111	0.35594	0.10408	0.23496
218	0.3639	0.10126	0.35738	0.10467	0.23686
220	0.36495	0.1016	0.35893	0.10525	0.2385
222	0.36583	0.10183	0.36026	0.10558	0.24045
224	0.36679	0.10196	0.36179	0.1059	0.2422
226	0.36755	0.10217	0.36307	0.10622	0.24407
228	0.36845	0.10227	0.36453	0.10668	0.24581
230	0.36933	0.10275	0.36573	0.10716	0.2478
232	0.36997	0.1032	0.36716	0.10749	0.24928
234	0.37066	0.10386	0.36818	0.10789	0.25125
236	0.37137	0.1044	0.36948	0.1085	0.25313
238	0.37182	0.10541	0.37074	0.10904	0.2549
240	0.37226	0.10614	0.37191	0.10948	0.25651
242	0.37322	0.10666	0.37324	0.11002	0.25817
244	0.37394	0.10693	0.37431	0.11041	0.25987
246	0.37421	0.10709	0.37529	0.11077	0.26144
248	0.37474	0.10729	0.37643	0.11129	0.26311
250	0.37519	0.10738	0.37737	0.11182	0.26461
252	0.37557	0.10745	0.37841	0.1123	0.26609
254	0.37625	0.10731	0.37942	0.11266	0.26781
256	0.37635	0.10714	0.38016	0.11318	0.26964
258	0.37693	0.10732	0.38124	0.11374	0.27108
260	0.37702	0.1076	0.3821	0.11416	0.27256
262	0.37755	0.10766	0.383	0.11484	0.27408
264	0.37782	0.10789	0.38388	0.11525	0.27563
266	0.37815	0.10821	0.38467	0.11563	0.27705
268	0.37827	0.1085	0.38559	0.1161	0.27866
270	0.37849	0.10884	0.38639	0.11679	0.28006
272	0.37861	0.1091	0.38702	0.11714	0.28153
274	0.37889	0.1095	0.38794	0.11763	0.28281
276	0.37911	0.10983	0.38869	0.11822	0.28436
278	0.37919	0.10996	0.38922	0.11853	0.28569
280	0.37958	0.11034	0.38998	0.11919	0.28729
282	0.37946	0.11047	0.39059	0.11972	0.28846
284	0.37951	0.1109	0.3912	0.12012	0.28986
286	0.37951	0.11109	0.3917	0.12052	0.29138
288	0.3795	0.11127	0.39222	0.12108	0.29266
290	0.37954	0.11149	0.39261	0.12156	0.29405
292	0.37954	0.11187	0.39336	0.12196	0.29516
294	0.3797	0.11196	0.39384	0.12247	0.2964
296	0.37971	0.11225	0.39437	0.123	0.29741
298	0.37988	0.11272	0.39476	0.12324	0.29862
300	0.37978	0.11301	0.39521	0.12366	0.29983
302	0.37977	0.11318	0.39556	0.12411	0.30098
304	0.37983	0.11358	0.39605	0.1245	0.30192
306	0.37986	0.11377	0.39659	0.12486	0.30317
308	0.37976	0.11402	0.39699	0.12533	0.30432
310	0.37981	0.11431	0.39732	0.126	0.30558
312	0.37972	0.11455	0.39778	0.12637	0.30663
314	0.37977	0.11494	0.39818	0.12703	0.30784
316	0.37987	0.11524	0.39861	0.1275	0.30888
318	0.37982	0.11545	0.39899	0.12787	0.30988
320	0.38005	0.11543	0.39942	0.12836	0.31099
322	0.37986	0.11563	0.39963	0.12886	0.31206
324	0.37992	0.11589	0.3999	0.12928	0.3131
326	0.38001	0.11621	0.40005	0.12988	0.31411
328	0.37975	0.11668	0.40042	0.13035	0.31531
330	0.37997	0.11719	0.40066	0.13064	0.31616
332	0.38013	0.11755	0.4008	0.13121	0.31733
334	0.37994	0.11802	0.40104	0.13145	0.31815
336	0.37973	0.11848	0.40114	0.13179	0.31915
338	0.38002	0.11891	0.40119	0.13219	0.32011
340	0.37997	0.11928	0.40133	0.13253	0.3211
342	0.38005	0.11969	0.40146	0.13302	0.32228
344	0.38008	0.12004	0.40157	0.13341	0.32323
346	0.38017	0.12019	0.40174	0.13393	0.32398
348	0.3799	0.12054	0.40174	0.13444	0.32501
350	0.37982	0.12081	0.40192	0.13489	0.32579
352	0.37979	0.12108	0.40183	0.13524	0.32671
354	0.37967	0.12138	0.40197	0.13587	0.32747
356	0.37992	0.12164	0.40198	0.1362	0.32827
358	0.37964	0.1219	0.40215	0.13661	0.32896
360	0.3798	0.12224	0.40219	0.13708	0.32993
362	0.37979	0.1223	0.40217	0.13764	0.33066
364	0.3798	0.12257	0.4022	0.13808	0.33135
366	0.3797	0.12273	0.40226	0.1387	0.33231
368	0.37975	0.12295	0.40229	0.13912	0.33311
370	0.37971	0.12314	0.40225	0.13972	0.33381
372	0.37993	0.12312	0.40231	0.14003	0.33458
374	0.37972	0.1233	0.40234	0.14035	0.33528
376	0.37986	0.12361	0.40246	0.14073	0.33613
378	0.37985	0.12379	0.40233	0.14105	0.33692
380	0.3801	0.12417	0.40237	0.14152	0.33748
382	0.37979	0.12458	0.40235	0.14197	0.33831
384	0.37988	0.12489	0.40239	0.14262	0.33887
386	0.38007	0.12512	0.40245	0.14298	0.3397
388	0.37985	0.12551	0.40241	0.14356	0.34038
390	0.37988	0.12577	0.40258	0.14394	0.34099
392	0.37979	0.12606	0.40238	0.14436	0.34179
394	0.38003	0.1264	0.4025	0.14478	0.34237
396	0.37996	0.12664	0.40245	0.14531	0.34288
398	0.37997	0.12688	0.40251	0.1457	0.34357
400	0.38002	0.12727	0.40244	0.14613	0.34422
402	0.37995	0.12743	0.40245	0.14654	0.34505
404	0.37988	0.12768	0.40253	0.14701	0.34553
406	0.37995	0.12796	0.40257	0.14735	0.34617
408	0.37968	0.12824		0.14782	0.34666
410	0.37981	0.12845		0.14822	0.34717
412	0.3798	0.12867		0.1486	0.34773
414	0.37983	0.1289		0.14904	0.34834
416	0.3798	0.12918		0.14937	0.34877
418	0.37981	0.12943		0.14981	0.34927
420	0.37987	0.1296		0.15028	0.34982
422	0.37962	0.12991		0.15077	0.35029
424	0.3797	0.1301		0.15116	0.35081
426	0.37958	0.13032		0.15158	0.3513
428	0.37962	0.13051		0.15196	0.35169
430	0.3794	0.13083		0.15237	0.35217
432	0.37966	0.13102		0.15279	0.35278
434	0.37957	0.13112		0.15337	0.3531
436	0.37967	0.13128		0.15378	0.35359
438	0.37951	0.13147		0.15421	0.35396
440	0.3795	0.13165		0.15469	0.35442
442	0.37939	0.13185		0.1551	0.35487
444	0.37941	0.13201		0.15557	0.35528
446	0.3793	0.13233		0.15603	0.35559
448	0.3794	0.13248		0.15645	0.35616
450	0.37927	0.13273		0.15695	0.35659
452	0.37931	0.13302		0.15733	0.35701
454	0.37943	0.13324		0.15771	0.35746
456	0.37925	0.13345		0.15829	0.35802
458	0.3793	0.13364		0.15855	0.3583
460	0.37924	0.13391		0.15888	0.35865
462	0.37918	0.13419		0.15936	0.35916
464	0.37909	0.13439		0.15991	0.35944
466	0.37923	0.13465		0.16041	0.3599
468	0.3789	0.13491		0.16083	0.36033
470	0.37889	0.13528		0.16126	0.36064
472	0.37892	0.13548		0.16179	0.361
474	0.37905	0.13587		0.1622	0.36136
476	0.37906	0.13608		0.16259	0.36167
478	0.37895	0.13642		0.16303	0.36189
480	0.37905	0.13661		0.1635	0.36232
482	0.37905	0.13703		0.16371	0.36261
484	0.37888	0.13714		0.16421	0.36284
486	0.37899	0.13752		0.16461	0.36312
488	0.37899	0.13786		0.16507	0.36334
490	0.37903	0.13806		0.16543	0.36354
492	0.37896	0.13824		0.16591	0.36386
494	0.3789	0.13856		0.16632	0.36417
496	0.37896	0.13875		0.16668	0.36451
498	0.37884	0.139		0.16703	0.36473
500	0.37882	0.13917		0.1675	0.365
502	0.37888	0.13944		0.16794	0.36518
504	0.37885	0.13947		0.16844	0.36564
506	0.37878	0.13972		0.16886	0.36572
508	0.37876	0.13993		0.16935	0.36612
510	0.37894	0.14005		0.16967	0.36627
512	0.37892	0.14027		0.17005	0.36648
514	0.37895	0.1406		0.17064	0.36665
516	0.37896	0.14082		0.17098	0.36684
518	0.379	0.14113		0.17149	0.3671
520	0.37885	0.14132		0.17193	0.36743
522	0.3791	0.14152		0.17243	0.36752
524	0.37911	0.14183		0.1728	0.3677
526	0.37893	0.14211		0.17326	0.36777
528	0.37892	0.14245		0.17371	0.36809
530	0.37887	0.14266		0.17394	0.36824
532	0.37906	0.14288		0.17438	0.36839
534	0.37882	0.14319		0.17475	0.36853
536	0.37903	0.1434		0.17518	0.36875
538	0.37895	0.1436		0.17557	0.36891
540	0.37886	0.14398		0.17616	0.36897
542	0.37889	0.14423		0.17648	0.36912
544	0.3788	0.14454		0.17687	0.36936
546	0.37881	0.14483		0.17739	0.36944
548	0.37884	0.14508		0.17778	0.36956
550	0.37885	0.14528		0.17808	0.3697
552	0.37883	0.14565		0.17864	0.36976
554	0.37866	0.14597		0.17905	0.36988
556	0.37881	0.14624		0.1795	0.36998
558	0.37869	0.14644		0.17975	0.37019
560	0.3788	0.14672		0.18021	0.37032
562	0.37897	0.14705		0.18045	0.37029
564	0.37878	0.14726		0.18089	0.37046
566	0.37864	0.14754		0.18142	0.37071
568	0.37858	0.14783		0.18196	0.37078
570	0.37859	0.14801		0.18237	0.3709
572	0.37866	0.14838		0.18278	0.37096
574	0.37854	0.14862		0.18325	0.37102
576	0.37834	0.14889		0.18364	0.3711
578	0.37862	0.14915		0.18401	0.37118
580	0.37868	0.14942		0.18455	0.37135
582	0.37849	0.14971		0.18473	0.37143
584	0.3786	0.14997		0.18514	0.37147
586	0.37849	0.15017		0.18558	0.37157
588	0.37852	0.1506		0.18603	0.37161
590	0.37861	0.15068		0.18637	0.37156
592	0.3787	0.1511		0.18674	0.37143
594	0.37848	0.15121		0.18718	0.37134
596	0.37852	0.15151		0.18756	0.37154
598	0.37864	0.15176		0.18796	0.37163
600	0.37863	0.15202		0.18829	0.37182
602	0.37846	0.15236		0.18866	0.37171
604	0.37851	0.15257		0.1894	0.37155
606	0.37842	0.15294		0.1897	0.37159
608	0.37855	0.15322		0.19019	0.37154
610	0.37851	0.15352		0.19042	0.37163
612	0.3785	0.15387		0.19071	0.37155
614	0.37856	0.15412		0.19126	0.37165
616	0.37845	0.1544		0.1915	0.37169
618	0.37848	0.1547		0.19194	0.37164
620	0.37836	0.15493		0.19232	0.37165
622	0.37837	0.15527		0.19284	0.37162
624	0.37844	0.15554		0.19329	0.37166
626	0.37858	0.15584		0.19375	0.37164
628	0.37833	0.15599		0.19421	0.37176
630	0.37856	0.15633		0.19454	0.37157
632	0.37851	0.15658		0.19498	0.37162
634	0.37851	0.15688		0.19532	0.37175
636	0.37872	0.15715		0.19569	0.37167
638	0.37866	0.15739		0.19603	0.37171
640	0.37848	0.15773		0.19664	0.37181
642	0.37855	0.15794		0.197	0.37169
644	0.37857	0.15825		0.19744	0.37164
646	0.37838	0.15858		0.19799	0.3716
648	0.37865	0.15881		0.19849	0.37159
650	0.3787	0.1591		0.19867	0.37153
652	0.37843	0.15933		0.19919	0.37162
654	0.37846	0.15965		0.19955	0.37148
656	0.37855	0.15989		0.19978	0.37156
658	0.37861	0.16014		0.20011	0.3716
660	0.37863	0.16046		0.20039	0.37142
662	0.37856	0.16064		0.20078	0.37146
664	0.37859	0.16099		0.20113	0.37146
666	0.37861	0.16126		0.20152	0.3715
668	0.37847	0.16149		0.20186	0.37139
670	0.37859	0.16175		0.20227	0.37145
672	0.37872	0.16199		0.20271	0.37143
674	0.37887	0.1623		0.20307	0.37142
676	0.37892	0.16253		0.20345	0.37131
678	0.37857	0.16269		0.20387	0.37143
680	0.3787	0.1629		0.20423	0.37138
682	0.37886	0.16312		0.20457	0.37141
684	0.37865	0.16351		0.20503	0.37141
686	0.37877	0.16375		0.20544	0.37128
688	0.37864	0.16391		0.20587	0.37133
690	0.37887	0.1642		0.20627	0.37139
692	0.37868	0.16453		0.20663	0.37129
694	0.37869	0.16474		0.20712	0.37134
696	0.37885	0.16498		0.20739	0.37139
698	0.37871	0.16522		0.20784	0.37138
700	0.37878	0.16559		0.20809	0.37134
702	0.3788	0.1657		0.20855	0.37135
704	0.37874	0.16608		0.20893	0.37142
706	0.37871	0.16627		0.20944	0.37143
708	0.3789	0.1666		0.20976	0.37134
710	0.37865	0.1669		0.21022	0.37132
712	0.37897	0.1672		0.21052	0.37119
714	0.37882	0.1674		0.21094	0.37119
716	0.3789	0.16762		0.21127	0.37108
718	0.37891	0.16796		0.21172	0.37116
720	0.37882	0.16826		0.21213	0.37103
722	0.37901	0.16853		0.21252	0.37112
724	0.37895	0.16875		0.21292	0.37117
726	0.37887	0.16897		0.2133	0.37113
728	0.37896	0.16931		0.2136	0.37105
730	0.37903	0.16955		0.21399	0.37114
732	0.37888	0.16983		0.21445	0.37104
734	0.37884	0.17016		0.21476	0.37101
736	0.37875	0.17037		0.21521	0.37106
738	0.3789	0.17065		0.21552	0.37109
740	0.3788	0.17101		0.21586	0.37096
742	0.379	0.17119		0.21618	0.37108
744	0.37891	0.17143		0.2166	0.37113
746	0.37892	0.17166		0.2169	0.37106
748	0.37876	0.17195		0.21731	0.37103
750	0.37899	0.17235		0.21767	0.37095
752	0.37891	0.17246		0.21804	0.37098
754	0.37896	0.17275		0.2185	0.37097
756	0.37894	0.17308		0.21888	0.37084
758	0.37877	0.17323		0.21918	0.371
760	0.37873	0.17358		0.21953	0.37087
762	0.37878	0.17385		0.22003	0.37091
764	0.37874	0.17415		0.22038	0.37092
766	0.37897	0.17436		0.22086	0.37096
768	0.37891	0.17471		0.22118	0.37102
770	0.37866	0.17495		0.22162	0.37093
772	0.37879	0.17521		0.22195	0.37087
774	0.3787	0.17549		0.22222	0.37095
776	0.37884	0.17571		0.22277	0.37087
778	0.37891	0.17602		0.22312	0.37092
780	0.37877	0.17629		0.22337	0.37092
782	0.37881	0.17657		0.22375	0.37086
784	0.37886	0.17676		0.22412	0.37098
786	0.37865	0.17708		0.22433	0.37088
788	0.37886	0.17739		0.22484	0.37092
790	0.37874	0.17757		0.22524	0.37096
792	0.37879	0.17797		0.22547	0.37095
794	0.37867	0.17812		0.22586	0.37084
796	0.3787	0.17843		0.22626	0.37089
798	0.37865	0.17878		0.22669	0.3709
800	0.37865	0.17891		0.22702	0.371
802	0.37869	0.1792		0.22736	0.371
804	0.37856	0.17948		0.2279	0.37095
806	0.37877	0.17979		0.22815	0.37096
808	0.37868	0.17991		0.22859	0.37104
810	0.37857	0.18035		0.22886	0.37105
812	0.37852	0.18061		0.22932	0.37102
814	0.37873	0.18086		0.22957	0.37096
816	0.37874	0.18107		0.23	0.37094
818	0.37879	0.18135		0.23041	0.37095
820	0.37873	0.18152		0.23069	0.37099
822	0.37884	0.1818		0.23092	0.37095
824	0.37872	0.18218		0.23133	0.37098
826	0.37886	0.18236		0.23179	0.37091
828	0.37894	0.18263		0.23211	0.37081
830	0.37868	0.18298		0.23251	0.37087
832	0.37885	0.18319		0.23287	0.37082
834	0.37878	0.18341		0.2332	0.3707
836	0.37891	0.18367		0.23352	0.37084
838	0.37875	0.18402		0.23386	0.37069
840	0.3787	0.18425		0.23428	0.37063
842	0.3787	0.18454		0.23464	0.37066
844	0.37877	0.18476		0.23502	0.37064
846	0.37896	0.18501		0.2354	0.37073
848	0.37903	0.18521		0.23575	0.37062
850	0.37903	0.18557		0.23619	0.37069
852	0.37914	0.18587		0.23648	0.37054
854	0.37909	0.18615		0.23677	0.37069
856	0.37908	0.18634		0.23712	0.37067
858	0.37914	0.18664		0.2376	0.37087
860	0.37901	0.18707		0.23801	0.37077
862	0.37905	0.18737		0.23839	0.37071
864	0.37906	0.18767		0.23879	0.37077
866	0.3791	0.1881		0.23915	0.3707
868	0.37899	0.18872		0.23947	0.37071
870		0.18939		0.23994	0.37075
872		0.19017		0.24034	0.37058
874		0.19081		0.24056	0.37067
876		0.19118		0.24082	0.37052
878		0.19158			0.37067
880		0.19191			0.37054
882		0.19223			0.37053
884		0.19242			0.37044
886		0.19272
888		0.19298
890		0.1932
892		0.19347
894		0.19374
896		0.19387
898		0.1942
900		0.19445
		0.19474
		0.19484
		0.1953
		0.19527
		0.19574
		0.19605
		0.19634
		0.19653
		0.19677
		0.19699
		0.19717
		0.1976
		0.19773
		0.19797
		0.19816
		0.19845
		0.19871
		0.19891
		0.19914
		0.19938
		0.19969
		0.19989
		0.2002
		0.20047
		0.20061
		0.20086
		0.20115
		0.20143
		0.20167
		0.20198
		0.20218
		0.20246
		0.20277
		0.20309
		0.20333
		0.20355
		0.20389
		0.20397
		0.20439
		0.20453
		0.20484
		0.20511
		0.20547
		0.20568
		0.20602
		0.20621
		0.20645
		0.20674
		0.20705
		0.20725
		0.20742
		0.20759
		0.20771
		0.20805
		0.20813
		0.20856
		0.20877
		0.20897
		0.20927
		0.20945
		0.2098
		0.21
		0.21038
		0.21066
		0.21091
		0.21116
		0.21138
		0.21156
		0.21186
		0.21214
		0.21235
		0.21262
		0.21284
		0.21307
		0.21337
		0.21349
		0.21376
		0.21407
		0.21418
		0.21437
		0.21458
		0.21474
		0.21497
		0.21502
		0.21528
		0.21543
		0.21552
		0.2156
		0.21585
		0.21596
		0.21604
		0.21624
		0.21635
		0.21654
		0.2167
		0.21692
		0.21714
		0.21736
		0.21755
		0.21777
		0.21801
		0.21821
		0.21844
		0.21866
		0.21895
		0.21921
		0.21948
		0.21975
		0.21987
		0.22016
		0.22045
		0.22077
		0.22097
		0.22117
		0.22141
		0.22171
		0.22198
		0.22226
		0.22248
		0.22269
		0.22294
		0.22326
		0.22346
		0.22365
		0.22385
		0.22415
		0.22449
		0.2246
		0.22492
		0.22515
		0.22544
		0.2256
		0.22586
		0.22614
		0.2264
		0.22659
		0.2268
		0.22705
		0.22735
		0.22753
		0.22783
		0.22796
		0.22836
		0.22854
		0.22883
		0.22901
		0.22923
		0.22949
		0.2298
		0.22998
		0.23018
		0.23047
		0.2307
		0.2309
		0.23124
		0.2315
		0.23166
		0.23192
		0.23211
		0.2323
		0.23255
		0.23285
		0.23312
		0.23334
		0.23359
		0.23376
		0.23394
		0.23423
		0.23446
		0.23468
		0.23498
		0.23519
		0.23547
		0.23568
		0.23596
		0.23617
		0.23646
		0.23667
		0.23684
		0.23716
		0.23742
		0.2376
		0.23785
		0.23802
		0.23833
		0.2386
		0.23875
		0.23897
		0.23934
		0.23958
		0.2398
		0.24005
		0.2403
		0.24052
		0.24082
		0.24095
		0.24123
		0.24143
		0.24163
		0.24189
		0.24207
		0.24237
		0.24255
		0.24286
		0.24305
		0.24337
		0.24356
		0.24378
		0.24398
		0.24412
		0.2445
		0.24465
		0.24501
		0.24512
		0.24533
		0.24555
		0.24575
		0.24599
		0.24623
		0.24642
		0.24681
		0.24695
		0.24732
		0.24749
		0.24765
		0.24799
		0.24811
		0.24837
		0.24858
		0.24882
		0.24911
		0.24927
		0.24949
		0.2498
		0.24996
		0.25022
		0.25049
		0.2507
		0.2508
		0.2511
		0.25134
		0.25152
		0.25187
		0.25201
		0.25231
		0.25242
		0.25273
		0.25304
		0.25314
		0.25343
		0.25364
		0.25378
		0.25408
		0.25422
		0.25448
		0.25474
		0.25508
		0.25525
		0.25545
		0.25564
		0.25588
		0.25615
		0.2564
		0.25654
		0.25676
		0.25687
		0.25719
		0.25738
		0.25746
		0.25783
		0.25801
		0.25828
		0.25858
		0.25871
		0.25889
		0.25904
		0.25931
		0.25946
		0.25974
		0.25984
		0.26026
		0.26029
		0.26068
		0.26084
		0.26103
		0.26132
		0.26157
		0.26177
		0.26198
		0.2622
		0.26238
		0.26255
		0.26277
		0.26307
		0.2633
		0.26351
		0.26372
		0.26388
		0.26417
		0.26435
		0.2646
		0.26472
		0.26497
		0.26513
		0.26539
		0.26569
		0.26589
		0.26601
		0.26628
		0.26655
		0.26678
		0.26695
		0.26717
		0.2674
		0.26757
		0.26785
		0.268
		0.26824
		0.26847
		0.26859
		0.26882
		0.26912
		0.26933
		0.26948
		0.26973
		0.26995
		0.27014
		0.27032
		0.27062
		0.27078
		0.27089
		0.27122
		0.27147
		0.27165
		0.27174
		0.27202
		0.27227
		0.27244
		0.27265
		0.27292
		0.27305
		0.27331
		0.27361
		0.27383
		0.27399
		0.27412
		0.27437
		0.27463
		0.27478
		0.27497
		0.27523
		0.27545
		0.27565
		0.27587
		0.27604
		0.27618
		0.27641
		0.27674
		0.27679
		0.27699
		0.2772
		0.27744
		0.27762
		0.27778
		0.27802
		0.27814
		0.27844
		0.2786
		0.27886
		0.27903
		0.2792
		0.27941
		0.27967
		0.27981
		0.28
		0.28024
		0.28044
		0.28072
		0.28079
		0.28103
		0.28117
		0.28144
		0.28169
		0.28187
		0.282
		0.28224
		0.28246
		0.28261
		0.28285
		0.28301
		0.28313
		0.2834
		0.28367
		0.28375
		0.28397
		0.28424
		0.28444
		0.28452
		0.2848
		0.28501
		0.28517
		0.28534
		0.28558
		0.28579
		0.28593
		0.28606
		0.28624
		0.28646
		0.28668
		0.28681
		0.28716
		0.28723
		0.28749
		0.28772
		0.2879
		0.28811
		0.28828
		0.28845
		0.28868
		0.28886
		0.28915
		0.28933
		0.28951
		0.2897
		0.28977
		0.29003
		0.2902
		0.29039
		0.29054
		0.29073
		0.29095
		0.29115
		0.29128
		0.29149
		0.29173
		0.29187
		0.2921
		0.29242
		0.29235
		0.29261
		0.29298
		0.29303
		0.29334
		0.2934
		0.29364
		0.29374
		0.29402
		0.29424
		0.29434
		0.29462
		0.29473
		0.2949
		0.29504
		0.29533
		0.29541
		0.29563
		0.29578
		0.29602
		0.29622
		0.29645
		0.29656
		0.29679
		0.29695
		0.29717
		0.29734
		0.29744
		0.29779
		0.29787
		0.29808
		0.29835
		0.29859
		0.29878
		0.29892
		0.29912
		0.29935
		0.29949
		0.29968
		0.29989
		0.3001
		0.30028
		0.30043
		0.30066
		0.30083
		0.30102
		0.30124
		0.30142
		0.30148
		0.30169
		0.30188
		0.3021
		0.30226
		0.30246
		0.30245
		0.30282
		0.30301
		0.30316
		0.30335
		0.30362
		0.30376
		0.30394
		0.30408
		0.30432
		0.30447
		0.3046
		0.30483
		0.30501
		0.30518
		0.30542
		0.3056
		0.30576
		0.3059
		0.30607
		0.30628
		0.30645
		0.30661
		0.30682
		0.307
		0.30709
		0.30735
		0.30744
		0.30778
		0.30772
		0.30801
		0.30819
		0.30833
		0.30851
		0.3087
		0.30884
		0.30903
		0.30913
		0.30949
		0.30963
		0.3098
		0.30998
		0.31016
		0.31021
		0.31056
		0.31063
		0.31077
		0.31102
		0.31115
		0.31133
		0.31145
		0.31159
		0.3118
		0.31209
		0.31217
		0.31236
		0.31242
		0.31264
		0.3129
		0.31298
		0.31318
		0.31333
		0.31363
		0.31363
		0.3138
		0.314
		0.31415
		0.31433
		0.31459
		0.31469
		0.31489
		0.31497
		0.31518
		0.31533
		0.31543
		0.31559
		0.31585
		0.31599
		0.31609
		0.31623
		0.3165
		0.31664
		0.31674
		0.31701
		0.31711
		0.31729
		0.31741
		0.31754
		0.31778
		0.31805
		0.31805
		0.31822
		0.31838
		0.31866
		0.31873
		0.31887
		0.31906
		0.31926
		0.31938
		0.31955
		0.31965
		0.31993
		0.32013
		0.32029
		0.32039
		0.32065
		0.32071
		0.32091
		0.32099
		0.32128
		0.3214
		0.32157
		0.32169
		0.32199
		0.32213
		0.32222
		0.32233
		0.32256
		0.32268
		0.32286
		0.32302
		0.32305
		0.32335
		0.32354
		0.3236
		0.32376
		0.32405
		0.3241
		0.3243
		0.32432
		0.32447
		0.32461
		0.32484
		0.32496
		0.32522
		0.32537
		0.32548
		0.32572
		0.32578
		0.32596
		0.32604
		0.3262
		0.32639
		0.32655
		0.32673
		0.3268
		0.32703
		0.32718
		0.32722
		0.32751
		0.32758
		0.32778
		0.328
		0.32807
		0.32825
		0.32847
		0.3286
		0.3287
		0.32895
		0.32899
		0.32917
		0.32926
		0.32952
		0.32961
		0.32981
		0.32999
		0.33018
		0.33019
		0.33038
		0.33059
		0.33071
		0.33082
		0.33099
		0.33115
		0.33131
		0.33146
		0.33156
		0.33169
		0.33191
		0.33192
		0.33218
		0.33234
		0.33252
		0.33265
		0.33282
		0.33301
		0.33302
		0.33313
		0.33332
		0.33354
		0.33358
		0.33375
		0.33405
		0.33408
		0.33432
		0.33448
		0.33463
		0.33473
		0.33487
		0.33509
		0.33514
		0.33533
		0.33547
		0.33557
		0.33576
		0.33583
		0.33604
		0.33624
		0.3363
		0.33644
		0.33661
		0.33673
		0.33698
		0.33703
		0.33718
		0.33736
		0.33744
		0.3376
		0.3378
		0.33794
		0.33803
		0.33824
		0.33833
		0.33848
		0.33857
		0.33866
		0.33886
		0.33902
		0.3392
		0.33942
		0.33953
		0.33964
		0.33966
		0.33984
		0.34008
		0.34017
		0.34031
		0.34053
		0.34063
		0.34075
		0.34087
		0.34094
		0.34119
		0.34132
		0.34136
		0.34157
		0.34169
		0.3418
		0.34204
		0.34214
		0.34226
		0.34238
		0.34257
		0.34264
		0.34282
		0.34289
		0.34314
		0.34325
		0.34332
		0.34344
		0.34362
		0.3439
		0.34389
		0.34402
		0.34422
		0.34428
		0.34453
		0.34464
		0.34477
		0.34483
		0.3449
		0.3452
		0.34528
		0.34533
		0.34551
		0.34569
		0.34581
		0.34582
		0.34601
		0.34625
		0.34637
		0.34643
		0.34661
		0.34676
		0.34682
		0.34704
		0.34718
		0.34738
		0.34752
		0.34754
		0.34771
		0.34779
		0.34791
		0.34809
		0.34813
		0.34834
		0.34847
		0.3485
		0.3487
		0.34885
		0.34893
		0.34911
		0.34931
		0.3493
		0.3495
		0.34968
		0.34981
		0.3499
		0.35002
		0.35012
		0.35037
		0.35042
		0.3506
		0.35066
		0.3509
		0.35091
		0.35104
		0.35117
		0.35136
		0.35143
		0.35169
		0.35184
		0.35188
		0.35197
		0.35211
		0.35229
		0.35251
		0.35251
		0.35257
		0.35272
		0.3529
		0.35307
		0.35308
		0.35321
		0.35336
		0.35361
		0.35355
		0.35379
		0.35386
		0.35402
		0.35408
		0.35432
		0.35446
		0.35457
		0.35464
		0.35488
		0.35496
		0.35501
		0.35523
		0.35529
		0.35542
		0.35543
		0.35557
		0.35575
		0.35595
		0.35589
		0.35619
		0.35624
		0.35632
		0.35652
		0.35657
		0.35663
		0.35683
		0.35697
		0.3572
		0.35723
		0.35734
		0.35746
		0.35752
		0.3577
		0.35786
		0.35787
		0.35812
		0.35828
		0.35824
		0.35838
		0.35858
		0.35871
		0.35879
		0.35888
		0.359
		0.35921
		0.35928
		0.35943
		0.35952
		0.35964
		0.35974
		0.35991
		0.35999
		0.3601
		0.36027
		0.3604
		0.3604
		0.3605
		0.36068
		0.36075
		0.36092
		0.36105
		0.36118
		0.36125
		0.36141
		0.36153
		0.36158
		0.36169
		0.36184
		0.362
		0.36196
		0.36214
		0.36228
		0.36238
		0.36257
		0.36257
		0.36269
		0.36284
		0.36297
		0.36313
		0.36326
		0.36327
		0.36347
		0.36353
		0.36371
		0.36383
		0.36376
		0.36393
		0.36412
		0.36424
		0.36437
		0.36451
		0.36452
		0.36471
		0.36473
		0.36495
		0.36498
		0.36516
		0.36522
		0.36546
		0.36554
		0.36566
		0.36575
		0.36574
		0.3659
		0.36607
		0.36612
		0.36627
		0.36638
		0.36652
		0.36661
		0.36672
		0.3668
		0.36696
		0.36709
		0.3672
		0.36736
		0.3674
		0.36745
		0.36768
		0.36773
		0.3679
		0.36798
		0.36807
		0.36813
		0.36829
		0.3684
		0.36857
		0.3686
		0.36871
		0.36883
		0.3689
		0.36912
		0.36916
		0.36921
		0.36944
		0.36948
		0.36951
		0.36966
		0.36983
		0.36989
		0.37009
		0.3702
		0.37029
		0.37033
		0.37042
		0.37051
		0.37067
		0.37076
		0.37084
		0.371
		0.37107
		0.37114
		0.37123
		0.37133
		0.37155
		0.37163
		0.3718
		0.3717
		0.37198
		0.37208
		0.37215
		0.37233
		0.37229
		0.3724
		0.37257
		0.37273
		0.37277
		0.37294
		0.37298
		0.37304
		0.37322
		0.37327
		0.37354
		0.37358
		0.37369
		0.37385
		0.37392
		0.37401
		0.37415
		0.37429
		0.37439
		0.37446
		0.37458
		0.37462
		0.37463
		0.37486
		0.37486
		0.37502
		0.37516
		0.3753
		0.37549
		0.37552
		0.37548
		0.37561
		0.37574
		0.37582
		0.37586
		0.37595
		0.37609
		0.37622
		0.37628
		0.3764
		0.37646
		0.37663
		0.37671
		0.37681
		0.37689
		0.37698
		0.37711
		0.37723
		0.37728
		0.37743
		0.37753
		0.37758
		0.37766
		0.37779
		0.37789
		0.378
		0.37804
		0.37816
		0.37835
		0.37841
		0.37855
		0.3786
		0.37874
		0.37878
		0.37896
		0.37894
		0.37912
		0.37912
		0.37933
		0.37935
		0.37931
		0.3796
		0.37951
		0.37977
		0.37989
		0.3799
		0.38006
		0.38009
		0.38025
		0.38031
		0.38036
		0.38042
		0.38056
		0.38066
		0.38075
		0.38079
		0.38096
		0.38107
		0.38112
		0.38125
		0.38133
		0.38142
		0.38153
		0.38154
		0.38174
		0.38175
		0.38194
		0.38206
		0.38206
		0.3822
		0.38232
		0.3824
		0.38243
		0.38257
		0.38265
		0.38281
		0.3829
		0.38302
		0.38302
		0.38324
		0.38328
		0.38326
		0.38348
		0.38357
		0.38365
		0.38372
		0.38377
		0.38394
		0.38405
		0.38403
		0.38418
		0.38428
		0.38437
		0.38448
		0.38454
		0.38458
		0.38464
		0.3848
		0.38492
		0.385
		0.38507
		0.38516
		0.38529
		0.38532
		0.38554
		0.38556
		0.38563
		0.38577
		0.38571
		0.38584
		0.38587
		0.38597
		0.38612
		0.38627
		0.3862
		0.38632
		0.38654
		0.38651
		0.38665
		0.38669
		0.38679
		0.38702
		0.387
		0.38714
		0.38719
		0.38722
		0.38743
		0.38734
		0.38755
		0.38769
		0.38769
		0.38774
		0.38789
		0.38792
		0.38805
		0.38814
		0.38817
		0.38822
		0.38845
		0.38851
		0.38861
		0.38861
		0.38873
		0.38886
		0.38897
		0.38897
		0.38897
		0.38917
		0.38925
		0.3893
		0.38947
		0.38952
		0.38968
		0.38968
		0.38978
		0.38989
		0.38995
		0.38998
		0.3901
		0.39017
		0.39026
		0.39039
		0.39055
		0.39052
		0.39054
		0.3906
		0.39081
		0.3908
		0.39094
		0.39097
		0.39121
		0.39112
		0.39122
		0.39127
		0.39146
		0.39142
		0.39154
		0.39157
		0.39182
		0.39185
		0.39178
		0.39193
		0.39202
		0.39214
		0.39215
		0.39216
		0.39231
		0.3925
		0.39253
		0.39266
		0.39274
		0.39269
		0.39288
		0.39296
		0.39299
		0.39305
		0.39319
		0.39316
		0.39328
		0.39342
		0.39347
		0.39349
		0.3936
		0.39379
		0.39383
		0.39388
		0.39404
		0.39403
		0.39414
		0.39419
		0.39425
		0.39429
		0.39434
		0.39458
		0.3945
		0.39472
		0.39475
		0.39482
		0.39489
		0.39496
		0.39507
		0.39513
		0.39528
		0.39529
		0.39539
		0.39545
		0.39559
		0.39557
		0.39566
		0.39583
		0.39592
		0.39588
		0.39598
		0.39609
		0.39613
		0.39619
		0.39625
		0.39636
		0.39645
		0.39653
		0.39658
		0.3966
		0.39671
		0.39668
		0.39684
		0.39688
		0.39698
		0.397
		0.39715
		0.39723
		0.39711
		0.39729
		0.39744
		0.39736
		0.39764
		0.3976
		0.3978
		0.39781
		0.39783
		0.39797
		0.3981
		0.39818
		0.39829
		0.39827
		0.39837
		0.39839
		0.39849
		0.39858
		0.39871
		0.39878
		0.39865
		UEA
		2021-03-09 17:37:00
		Linear data array
		Time [sec]
		Abs
		0 sec
		3500 sec
		2 sec
		1751
		V-650
		V-650
		B078561150
		ETCS-761
		A008161399
		25.03 C
		Holder
		Holder
		Start immediately
		2021-03-09 17:36:00
		Abs
		Pitch/End time
		2 sec / 3500 sec
		2.0 nm
		Medium
		340 nm
		340 nm
		D2/WI
		Off

## Sheet: Fig 7A
time (s)	0 min	fit	3 min	fit	8 min	fit	15 min	fit	60 min	fit	overnight	fit
1.25e-05	0.19382	0.1933	0.19247	0.1912	0.19343	0.19198	0.19314	0.19154	0.19317	0.19157	0.1934	0.1911
2.5e-05	0.1939	0.1933	0.19255	0.1912	0.19352	0.19198	0.1932	0.19154	0.19306	0.19157	0.19364	0.19111
3.75e-05	0.19401	0.1933	0.1927	0.1912	0.19369	0.19198	0.19318	0.19154	0.19309	0.19157	0.19372	0.19111
5e-05	0.19405	0.1933	0.19268	0.1912	0.1937	0.19198	0.19327	0.19154	0.19311	0.19158	0.19374	0.19111
6.25e-05	0.19413	0.1933	0.19265	0.1912	0.19376	0.19198	0.19322	0.19154	0.1931	0.19158	0.19373	0.19111
7.5e-05	0.1941	0.1933	0.1927	0.1912	0.19378	0.19198	0.19326	0.19155	0.19306	0.19158	0.19389	0.19112
8.75e-05	0.19408	0.1933	0.19273	0.1912	0.19378	0.19198	0.19327	0.19155	0.19319	0.19158	0.19398	0.19112
0.0001	0.1941	0.1933	0.19267	0.1912	0.19371	0.19199	0.19334	0.19155	0.19304	0.19158	0.19394	0.19112
0.0001125	0.19405	0.1933	0.19254	0.1912	0.19373	0.19199	0.19347	0.19155	0.19306	0.19158	0.19382	0.19112
0.000125	0.19412	0.1933	0.19255	0.1912	0.19375	0.19199	0.19346	0.19155	0.19302	0.19158	0.19376	0.19113
0.0001375	0.19412	0.1933	0.19255	0.19121	0.19375	0.19199	0.19348	0.19155	0.193	0.19158	0.19378	0.19113
0.00015	0.19422	0.1933	0.1925	0.19121	0.19376	0.19199	0.19343	0.19155	0.19295	0.19159	0.19378	0.19113
0.0001625	0.19429	0.1933	0.19252	0.19121	0.19369	0.19199	0.1935	0.19155	0.19282	0.19159	0.19371	0.19113
0.000175	0.19432	0.1933	0.19266	0.19121	0.19368	0.19199	0.19344	0.19155	0.19267	0.19159	0.1936	0.19114
0.0001875	0.19441	0.1933	0.19261	0.19121	0.19372	0.19199	0.19343	0.19155	0.19254	0.19159	0.1935	0.19114
0.0002	0.19451	0.1933	0.19266	0.19121	0.19371	0.19199	0.19332	0.19155	0.1924	0.19159	0.19353	0.19114
0.0002125	0.1946	0.1933	0.19263	0.19121	0.19364	0.19199	0.19327	0.19156	0.19237	0.19159	0.19358	0.19114
0.000225	0.19464	0.1933	0.19276	0.19121	0.19359	0.19199	0.19327	0.19156	0.19232	0.19159	0.19349	0.19115
0.0002375	0.19475	0.1933	0.19287	0.19121	0.19362	0.19199	0.19324	0.19156	0.19235	0.1916	0.19334	0.19115
0.00025	0.19481	0.1933	0.19294	0.19121	0.19364	0.19199	0.19325	0.19156	0.19245	0.1916	0.19316	0.19115
0.0002625	0.19481	0.1933	0.19287	0.19121	0.19362	0.19199	0.19321	0.19156	0.19258	0.1916	0.19292	0.19115
0.000275	0.19481	0.19331	0.19281	0.19121	0.1936	0.19199	0.19316	0.19156	0.19257	0.1916	0.19281	0.19116
0.0002875	0.19478	0.19331	0.19281	0.19121	0.19363	0.192	0.19313	0.19156	0.19263	0.1916	0.19274	0.19116
0.0003	0.19493	0.19331	0.19284	0.19121	0.19374	0.192	0.19305	0.19156	0.19263	0.1916	0.1926	0.19116
0.0003125	0.19488	0.19331	0.19287	0.19121	0.19383	0.192	0.19315	0.19156	0.19259	0.1916	0.19251	0.19117
0.000325	0.19479	0.19331	0.19285	0.19121	0.19375	0.192	0.19312	0.19156	0.19269	0.1916	0.19254	0.19117
0.0003375	0.19484	0.19331	0.19274	0.19121	0.19382	0.192	0.19315	0.19156	0.19278	0.19161	0.19256	0.19117
0.00035	0.19478	0.19331	0.19262	0.19121	0.19386	0.192	0.19325	0.19157	0.19274	0.19161	0.19257	0.19117
0.0003625	0.19474	0.19331	0.19247	0.19121	0.19386	0.192	0.19315	0.19157	0.19271	0.19161	0.19254	0.19118
0.000375	0.19476	0.19331	0.19248	0.19121	0.19395	0.192	0.19316	0.19157	0.19268	0.19161	0.19243	0.19118
0.0003875	0.19489	0.19331	0.19244	0.19121	0.19395	0.192	0.19309	0.19157	0.19269	0.19161	0.19234	0.19118
0.0004	0.19502	0.19331	0.19242	0.19121	0.19384	0.192	0.19318	0.19157	0.19259	0.19161	0.19231	0.19118
0.0004125	0.19511	0.19331	0.19249	0.19122	0.19388	0.192	0.19319	0.19157	0.19263	0.19161	0.19232	0.19119
0.000425	0.19516	0.19331	0.19254	0.19122	0.19384	0.192	0.1932	0.19157	0.19276	0.19162	0.1923	0.19119
0.0004375	0.19516	0.19331	0.19258	0.19122	0.19379	0.192	0.19322	0.19157	0.19268	0.19162	0.1923	0.19119
0.00045	0.19538	0.19331	0.19254	0.19122	0.19378	0.192	0.19335	0.19157	0.19274	0.19162	0.19218	0.19119
0.0004625	0.19548	0.19331	0.19258	0.19122	0.19379	0.19201	0.19348	0.19157	0.19266	0.19162	0.19216	0.1912
0.000475	0.19549	0.19331	0.19255	0.19122	0.19389	0.19201	0.19353	0.19157	0.19267	0.19162	0.1921	0.1912
0.0004875	0.19535	0.19331	0.19258	0.19122	0.1939	0.19201	0.19364	0.19158	0.19267	0.19162	0.19204	0.1912
0.0005	0.19539	0.19331	0.19257	0.19122	0.19379	0.19201	0.1937	0.19158	0.1926	0.19162	0.19199	0.1912
0.0005125	0.19535	0.19331	0.19251	0.19122	0.19377	0.19201	0.19357	0.19158	0.19255	0.19162	0.19196	0.19121
0.000525	0.19544	0.19331	0.19253	0.19122	0.19367	0.19201	0.19343	0.19158	0.19246	0.19163	0.19197	0.19121
0.0005375	0.19547	0.19331	0.19251	0.19122	0.19358	0.19201	0.19343	0.19158	0.19249	0.19163	0.19198	0.19121
0.00055	0.19548	0.19331	0.19256	0.19122	0.19353	0.19201	0.19338	0.19158	0.19241	0.19163	0.19192	0.19121
0.0005625	0.19547	0.19331	0.19265	0.19122	0.1935	0.19201	0.19348	0.19158	0.19229	0.19163	0.19195	0.19122
0.000575	0.19539	0.19331	0.19274	0.19122	0.19345	0.19201	0.19342	0.19158	0.19223	0.19163	0.19178	0.19122
0.0005875	0.19544	0.19331	0.19273	0.19122	0.19351	0.19201	0.19338	0.19158	0.1922	0.19163	0.19189	0.19122
0.0006	0.19538	0.19331	0.19273	0.19122	0.19354	0.19201	0.19337	0.19158	0.19222	0.19163	0.19183	0.19123
0.0006125	0.19539	0.19331	0.19262	0.19122	0.19353	0.19201	0.19336	0.19158	0.19237	0.19164	0.19187	0.19123
0.000625	0.1954	0.19331	0.1926	0.19122	0.19354	0.19201	0.19339	0.19159	0.19228	0.19164	0.19191	0.19123
0.0006375	0.19535	0.19331	0.1926	0.19122	0.19344	0.19201	0.1935	0.19159	0.19226	0.19164	0.19199	0.19123
0.00065	0.19524	0.19331	0.19277	0.19122	0.19352	0.19202	0.19351	0.19159	0.19212	0.19164	0.19206	0.19124
0.0006625	0.19521	0.19331	0.19284	0.19122	0.19351	0.19202	0.19364	0.19159	0.19203	0.19164	0.19203	0.19124
0.000675	0.19512	0.19331	0.19295	0.19123	0.19361	0.19202	0.19364	0.19159	0.19213	0.19164	0.19193	0.19124
0.0006875	0.19516	0.19331	0.1929	0.19123	0.19362	0.19202	0.19366	0.19159	0.19211	0.19164	0.19185	0.19124
0.0007	0.19517	0.19331	0.19297	0.19123	0.19373	0.19202	0.19369	0.19159	0.192	0.19164	0.19184	0.19125
0.0007125	0.19502	0.19331	0.193	0.19123	0.19376	0.19202	0.19358	0.19159	0.19188	0.19165	0.1918	0.19125
0.000725	0.19489	0.19331	0.19313	0.19123	0.1938	0.19202	0.19364	0.19159	0.19183	0.19165	0.19184	0.19125
0.0007375	0.19494	0.19331	0.19304	0.19123	0.19383	0.19202	0.19361	0.19159	0.19166	0.19165	0.1918	0.19125
0.00075	0.19496	0.19331	0.19307	0.19123	0.19387	0.19202	0.19353	0.19159	0.19153	0.19165	0.19192	0.19126
0.0007625	0.1949	0.19331	0.19308	0.19123	0.19387	0.19202	0.19341	0.1916	0.19147	0.19165	0.1919	0.19126
0.000775	0.19499	0.19331	0.19308	0.19123	0.19384	0.19202	0.19329	0.1916	0.19163	0.19165	0.19189	0.19126
0.0007875	0.19507	0.19331	0.19304	0.19123	0.19387	0.19202	0.19315	0.1916	0.19176	0.19165	0.19198	0.19126
0.0008	0.19502	0.19332	0.19298	0.19123	0.19389	0.19202	0.19313	0.1916	0.19195	0.19165	0.19217	0.19127
0.0008125	0.1951	0.19332	0.19291	0.19123	0.19383	0.19202	0.1931	0.1916	0.19208	0.19166	0.1922	0.19127
0.000825	0.19515	0.19332	0.19292	0.19123	0.19379	0.19202	0.19311	0.1916	0.19212	0.19166	0.19223	0.19127
0.0008375	0.19515	0.19332	0.19293	0.19123	0.19376	0.19203	0.19303	0.1916	0.19213	0.19166	0.19206	0.19127
0.00085	0.1951	0.19332	0.19275	0.19123	0.19375	0.19203	0.19304	0.1916	0.19223	0.19166	0.19193	0.19128
0.0008625	0.19507	0.19332	0.1926	0.19123	0.19369	0.19203	0.19298	0.1916	0.19216	0.19166	0.19185	0.19128
0.000875	0.19492	0.19332	0.1926	0.19123	0.19363	0.19203	0.19293	0.1916	0.19208	0.19166	0.19181	0.19128
0.0008875	0.19473	0.19332	0.19271	0.19123	0.19361	0.19203	0.19286	0.1916	0.19198	0.19166	0.19183	0.19128
0.0009	0.19485	0.19332	0.19281	0.19123	0.1935	0.19203	0.19281	0.19161	0.19185	0.19167	0.19178	0.19129
0.0009125	0.19488	0.19332	0.19293	0.19123	0.19342	0.19203	0.1928	0.19161	0.1918	0.19167	0.19179	0.19129
0.000925	0.19489	0.19332	0.19294	0.19123	0.19336	0.19203	0.19273	0.19161	0.19181	0.19167	0.19164	0.19129
0.0009375	0.19488	0.19332	0.19295	0.19123	0.19326	0.19203	0.1928	0.19161	0.19163	0.19167	0.19154	0.1913
0.00095	0.19478	0.19332	0.19291	0.19124	0.19329	0.19203	0.19282	0.19161	0.19152	0.19167	0.19156	0.1913
0.0009625	0.19462	0.19332	0.19293	0.19124	0.19319	0.19203	0.19272	0.19161	0.19149	0.19167	0.19164	0.1913
0.000975	0.19447	0.19332	0.193	0.19124	0.19313	0.19203	0.19276	0.19161	0.19142	0.19167	0.19175	0.1913
0.0009875	0.19423	0.19332	0.19308	0.19124	0.19308	0.19203	0.19277	0.19161	0.19142	0.19167	0.19191	0.19131
0.001	0.19408	0.19332	0.19305	0.19124	0.19309	0.19203	0.19271	0.19161	0.19134	0.19168	0.19195	0.19131
0.00101	0.19398	0.19332	0.19311	0.19124	0.19321	0.19203	0.19276	0.19161	0.19135	0.19168	0.19198	0.19131
0.00103	0.19399	0.19332	0.19311	0.19124	0.19313	0.19204	0.19266	0.19161	0.19135	0.19168	0.19191	0.19131
0.00104	0.19393	0.19332	0.19298	0.19124	0.19316	0.19204	0.19265	0.19162	0.1913	0.19168	0.19186	0.19132
0.00105	0.1939	0.19332	0.1929	0.19124	0.1931	0.19204	0.19271	0.19162	0.19127	0.19168	0.19175	0.19132
0.00106	0.1938	0.19332	0.19292	0.19124	0.19302	0.19204	0.19277	0.19162	0.19121	0.19168	0.19175	0.19132
0.00108	0.19377	0.19332	0.19287	0.19124	0.19303	0.19204	0.19285	0.19162	0.19128	0.19168	0.19175	0.19132
0.00109	0.19373	0.19332	0.19296	0.19124	0.19303	0.19204	0.19276	0.19162	0.19135	0.19169	0.19173	0.19133
0.0011	0.19385	0.19332	0.19304	0.19124	0.19307	0.19204	0.19281	0.19162	0.19143	0.19169	0.19165	0.19133
0.00111	0.194	0.19332	0.19318	0.19124	0.19308	0.19204	0.19287	0.19162	0.19155	0.19169	0.19167	0.19133
0.00112	0.19406	0.19332	0.19313	0.19124	0.1931	0.19204	0.19291	0.19162	0.19149	0.19169	0.19166	0.19133
0.00114	0.19396	0.19332	0.19314	0.19124	0.19313	0.19204	0.19285	0.19162	0.19161	0.19169	0.19173	0.19134
0.00115	0.19403	0.19332	0.19312	0.19124	0.19309	0.19204	0.19291	0.19162	0.19167	0.19169	0.19176	0.19134
0.00116	0.19404	0.19332	0.19299	0.19124	0.19304	0.19204	0.1929	0.19162	0.19169	0.19169	0.19174	0.19134
0.00118	0.19395	0.19332	0.19291	0.19124	0.19309	0.19204	0.19285	0.19163	0.19162	0.19169	0.19173	0.19134
0.00119	0.19406	0.19332	0.19291	0.19124	0.19315	0.19204	0.19273	0.19163	0.19153	0.1917	0.19167	0.19135
0.0012	0.19401	0.19332	0.19283	0.19124	0.19317	0.19204	0.19274	0.19163	0.19172	0.1917	0.19179	0.19135
0.00121	0.19414	0.19332	0.19279	0.19125	0.19321	0.19205	0.19269	0.19163	0.19186	0.1917	0.19175	0.19135
0.00123	0.19413	0.19332	0.19276	0.19125	0.19311	0.19205	0.19274	0.19163	0.19203	0.1917	0.19174	0.19135
0.00124	0.194	0.19332	0.1928	0.19125	0.19294	0.19205	0.19265	0.19163	0.19206	0.1917	0.19175	0.19136
0.00125	0.19382	0.19332	0.19269	0.19125	0.19293	0.19205	0.19251	0.19163	0.19218	0.1917	0.19182	0.19136
0.00126	0.19389	0.19332	0.19256	0.19125	0.19281	0.19205	0.19262	0.19163	0.19209	0.1917	0.19191	0.19136
0.00128	0.19395	0.19332	0.19262	0.19125	0.1927	0.19205	0.19248	0.19163	0.19225	0.19171	0.19211	0.19137
0.00129	0.19391	0.19332	0.19273	0.19125	0.19263	0.19205	0.19248	0.19163	0.19234	0.19171	0.19203	0.19137
0.0013	0.19399	0.19332	0.19273	0.19125	0.19254	0.19205	0.19245	0.19163	0.19227	0.19171	0.19202	0.19137
0.00131	0.19391	0.19332	0.19276	0.19125	0.19253	0.19205	0.19243	0.19163	0.19237	0.19171	0.1919	0.19137
0.00133	0.19389	0.19333	0.1927	0.19125	0.19248	0.19205	0.1925	0.19164	0.1924	0.19171	0.19199	0.19138
0.00134	0.19389	0.19333	0.19276	0.19125	0.19243	0.19205	0.19255	0.19164	0.19245	0.19171	0.19189	0.19138
0.00135	0.19378	0.19333	0.19279	0.19125	0.19242	0.19205	0.19253	0.19164	0.19245	0.19171	0.19189	0.19138
0.00136	0.19384	0.19333	0.19273	0.19125	0.19244	0.19205	0.19256	0.19164	0.19254	0.19171	0.19191	0.19138
0.00137	0.19381	0.19333	0.1927	0.19125	0.19251	0.19205	0.19259	0.19164	0.19251	0.19172	0.19186	0.19139
0.00139	0.19373	0.19333	0.19282	0.19125	0.19254	0.19206	0.19254	0.19164	0.19259	0.19172	0.19192	0.19139
0.0014	0.19373	0.19333	0.1928	0.19125	0.19252	0.19206	0.1926	0.19164	0.19264	0.19172	0.19199	0.19139
0.00141	0.19378	0.19333	0.1928	0.19125	0.19248	0.19206	0.19254	0.19164	0.19248	0.19172	0.19198	0.19139
0.00143	0.19382	0.19333	0.19277	0.19125	0.19245	0.19206	0.19262	0.19164	0.19245	0.19172	0.19192	0.1914
0.00144	0.19384	0.19333	0.19281	0.19125	0.19242	0.19206	0.19258	0.19164	0.19246	0.19172	0.19201	0.1914
0.00145	0.19376	0.19333	0.19276	0.19125	0.1924	0.19206	0.19254	0.19164	0.1923	0.19172	0.19199	0.1914
0.00146	0.1937	0.19333	0.19282	0.19125	0.19244	0.19206	0.19259	0.19165	0.19211	0.19173	0.19205	0.1914
0.00148	0.19366	0.19333	0.19281	0.19125	0.19261	0.19206	0.19257	0.19165	0.192	0.19173	0.19207	0.19141
0.00149	0.19361	0.19333	0.19289	0.19126	0.19268	0.19206	0.1927	0.19165	0.19197	0.19173	0.19197	0.19141
0.0015	0.19357	0.19333	0.19283	0.19126	0.19262	0.19206	0.19269	0.19165	0.19199	0.19173	0.19197	0.19141
0.00151	0.19353	0.19333	0.19279	0.19126	0.19253	0.19206	0.19258	0.19165	0.19207	0.19173	0.1919	0.19141
0.00153	0.19361	0.19333	0.1927	0.19126	0.19253	0.19206	0.19247	0.19165	0.19197	0.19173	0.19183	0.19142
0.00154	0.19356	0.19333	0.19254	0.19126	0.19241	0.19206	0.19256	0.19165	0.19195	0.19173	0.1918	0.19142
0.00155	0.19357	0.19333	0.19239	0.19126	0.19241	0.19206	0.19266	0.19165	0.19195	0.19173	0.19182	0.19142
0.00156	0.19347	0.19333	0.19233	0.19126	0.19223	0.19206	0.19274	0.19165	0.19197	0.19174	0.19175	0.19142
0.00158	0.19354	0.19333	0.19221	0.19126	0.19234	0.19207	0.19276	0.19165	0.19189	0.19174	0.19186	0.19143
0.00159	0.19354	0.19333	0.1922	0.19126	0.19231	0.19207	0.19278	0.19165	0.19174	0.19174	0.19187	0.19143
0.0016	0.19347	0.19333	0.19222	0.19126	0.19229	0.19207	0.19285	0.19166	0.19177	0.19174	0.19187	0.19143
0.00161	0.19357	0.19333	0.19228	0.19126	0.1924	0.19207	0.19286	0.19166	0.19176	0.19174	0.19183	0.19143
0.00162	0.19362	0.19333	0.19229	0.19126	0.19234	0.19207	0.19283	0.19166	0.19167	0.19174	0.19193	0.19144
0.00164	0.19358	0.19333	0.19227	0.19126	0.19234	0.19207	0.1928	0.19166	0.1916	0.19174	0.19195	0.19144
0.00165	0.19353	0.19333	0.19234	0.19126	0.19231	0.19207	0.1927	0.19166	0.19158	0.19174	0.19198	0.19144
0.00166	0.19363	0.19333	0.19229	0.19126	0.19227	0.19207	0.19265	0.19166	0.19161	0.19175	0.19199	0.19145
0.00168	0.19367	0.19333	0.19226	0.19126	0.19232	0.19207	0.19269	0.19166	0.19155	0.19175	0.19205	0.19145
0.00169	0.19371	0.19333	0.19233	0.19126	0.19235	0.19207	0.19276	0.19166	0.19146	0.19175	0.19214	0.19145
0.0017	0.19384	0.19333	0.19228	0.19126	0.19237	0.19207	0.19284	0.19166	0.19148	0.19175	0.19216	0.19145
0.00171	0.19386	0.19333	0.19231	0.19126	0.1923	0.19207	0.19286	0.19166	0.19148	0.19175	0.19217	0.19146
0.00173	0.19391	0.19333	0.19228	0.19126	0.19215	0.19207	0.19287	0.19166	0.19142	0.19175	0.19213	0.19146
0.00174	0.19401	0.19333	0.19222	0.19126	0.19218	0.19207	0.19281	0.19167	0.19133	0.19175	0.19209	0.19146
0.00175	0.19404	0.19333	0.19222	0.19126	0.19214	0.19207	0.1927	0.19167	0.19123	0.19176	0.19204	0.19146
0.00176	0.19395	0.19333	0.19232	0.19127	0.19202	0.19208	0.1927	0.19167	0.19127	0.19176	0.1921	0.19147
0.00178	0.19396	0.19333	0.19232	0.19127	0.192	0.19208	0.19281	0.19167	0.19125	0.19176	0.19208	0.19147
0.00179	0.19389	0.19333	0.19238	0.19127	0.192	0.19208	0.19282	0.19167	0.19124	0.19176	0.19207	0.19147
0.0018	0.19385	0.19333	0.19235	0.19127	0.19205	0.19208	0.19284	0.19167	0.19127	0.19176	0.19206	0.19147
0.00181	0.194	0.19333	0.19221	0.19127	0.19206	0.19208	0.19284	0.19167	0.19125	0.19176	0.19215	0.19148
0.00183	0.19392	0.19333	0.19221	0.19127	0.19202	0.19208	0.19276	0.19167	0.19129	0.19176	0.19224	0.19148
0.00184	0.19391	0.19333	0.19214	0.19127	0.19211	0.19208	0.19276	0.19167	0.19119	0.19176	0.19227	0.19148
0.00185	0.19392	0.19333	0.19221	0.19127	0.19205	0.19208	0.1928	0.19167	0.19115	0.19177	0.19219	0.19148
0.00186	0.19394	0.19334	0.19224	0.19127	0.192	0.19208	0.19276	0.19167	0.19109	0.19177	0.19213	0.19149
0.00187	0.19394	0.19334	0.19218	0.19127	0.19199	0.19208	0.1927	0.19168	0.19109	0.19177	0.19208	0.19149
0.00189	0.19401	0.19334	0.19228	0.19127	0.19197	0.19208	0.19259	0.19168	0.1911	0.19177	0.19199	0.19149
0.0019	0.19391	0.19334	0.19232	0.19127	0.19201	0.19208	0.19264	0.19168	0.19113	0.19177	0.19204	0.19149
0.00191	0.19389	0.19334	0.1924	0.19127	0.19195	0.19208	0.19261	0.19168	0.19124	0.19177	0.19202	0.1915
0.00193	0.19394	0.19334	0.1923	0.19127	0.19197	0.19208	0.1926	0.19168	0.19128	0.19177	0.19203	0.1915
0.00194	0.19399	0.19334	0.19228	0.19127	0.19193	0.19208	0.19254	0.19168	0.19128	0.19178	0.19197	0.1915
0.00195	0.19408	0.19334	0.19218	0.19127	0.19202	0.19209	0.19254	0.19168	0.19124	0.19178	0.19188	0.1915
0.00196	0.19391	0.19334	0.19226	0.19127	0.192	0.19209	0.19254	0.19168	0.19123	0.19178	0.19193	0.19151
0.00198	0.19384	0.19334	0.19231	0.19127	0.19193	0.19209	0.19254	0.19168	0.19138	0.19178	0.19196	0.19151
0.00199	0.19377	0.19334	0.1923	0.19127	0.19203	0.19209	0.19257	0.19168	0.19139	0.19178	0.19192	0.19151
0.002	0.1939	0.19334	0.1923	0.19127	0.192	0.19209	0.19259	0.19168	0.19132	0.19178	0.19194	0.19151
0.00201	0.19389	0.19334	0.19232	0.19127	0.19197	0.19209	0.19252	0.19169	0.19129	0.19178	0.19187	0.19152
0.00202	0.1939	0.19334	0.19239	0.19128	0.1919	0.19209	0.1926	0.19169	0.19127	0.19178	0.1918	0.19152
0.00204	0.19389	0.19334	0.19236	0.19128	0.19185	0.19209	0.19258	0.19169	0.19114	0.19179	0.19187	0.19152
0.00205	0.19391	0.19334	0.19237	0.19128	0.19177	0.19209	0.19259	0.19169	0.19109	0.19179	0.19169	0.19152
0.00206	0.19389	0.19334	0.19229	0.19128	0.19182	0.19209	0.1925	0.19169	0.19104	0.19179	0.1916	0.19153
0.00208	0.19389	0.19334	0.19227	0.19128	0.19183	0.19209	0.19244	0.19169	0.191	0.19179	0.19167	0.19153
0.00209	0.19386	0.19334	0.19228	0.19128	0.19175	0.19209	0.19245	0.19169	0.19108	0.19179	0.19168	0.19153
0.0021	0.19375	0.19334	0.19234	0.19128	0.19177	0.19209	0.19241	0.19169	0.19099	0.19179	0.19168	0.19153
0.00211	0.1938	0.19334	0.19225	0.19128	0.19175	0.19209	0.19238	0.19169	0.19097	0.19179	0.1917	0.19154
0.00213	0.19373	0.19334	0.1922	0.19128	0.19178	0.19209	0.19231	0.19169	0.19091	0.19179	0.1918	0.19154
0.00214	0.19368	0.19334	0.19228	0.19128	0.19185	0.1921	0.19225	0.19169	0.19109	0.1918	0.19191	0.19154
0.00215	0.19372	0.19334	0.19228	0.19128	0.19189	0.1921	0.19226	0.1917	0.19119	0.1918	0.19199	0.19155
0.00216	0.19367	0.19334	0.1923	0.19128	0.19197	0.1921	0.19227	0.1917	0.19115	0.1918	0.19206	0.19155
0.00217	0.19364	0.19334	0.19218	0.19128	0.19197	0.1921	0.19225	0.1917	0.19129	0.1918	0.19199	0.19155
0.00219	0.19358	0.19334	0.19202	0.19128	0.19187	0.1921	0.19219	0.1917	0.19124	0.1918	0.1919	0.19155
0.0022	0.19359	0.19334	0.19195	0.19128	0.19192	0.1921	0.19215	0.1917	0.19123	0.1918	0.19191	0.19156
0.00221	0.19361	0.19334	0.19201	0.19128	0.19187	0.1921	0.19221	0.1917	0.1912	0.1918	0.19197	0.19156
0.00223	0.19376	0.19334	0.19213	0.19128	0.19183	0.1921	0.19224	0.1917	0.1912	0.19181	0.19193	0.19156
0.00224	0.19363	0.19334	0.19207	0.19128	0.19176	0.1921	0.19224	0.1917	0.19127	0.19181	0.19194	0.19156
0.00225	0.19357	0.19334	0.19205	0.19128	0.19179	0.1921	0.19232	0.1917	0.19128	0.19181	0.19197	0.19157
0.00226	0.19352	0.19334	0.19206	0.19128	0.19194	0.1921	0.19227	0.1917	0.19138	0.19181	0.19191	0.19157
0.00228	0.19347	0.19334	0.19217	0.19128	0.19196	0.1921	0.19229	0.1917	0.19147	0.19181	0.19178	0.19157
0.00229	0.19342	0.19334	0.19223	0.19128	0.19197	0.1921	0.19225	0.19171	0.19156	0.19181	0.19179	0.19157
0.0023	0.19329	0.19334	0.19225	0.19129	0.19196	0.1921	0.19218	0.19171	0.19149	0.19181	0.19167	0.19158
0.00231	0.19329	0.19334	0.19223	0.19129	0.19192	0.1921	0.19213	0.19171	0.19146	0.19181	0.19168	0.19158
0.00232	0.19337	0.19334	0.19215	0.19129	0.19192	0.19211	0.19202	0.19171	0.19143	0.19182	0.19167	0.19158
0.00234	0.19329	0.19334	0.1921	0.19129	0.19187	0.19211	0.19209	0.19171	0.19143	0.19182	0.19169	0.19158
0.00235	0.19326	0.19334	0.19205	0.19129	0.19188	0.19211	0.19211	0.19171	0.19153	0.19182	0.19171	0.19159
0.00236	0.19333	0.19334	0.19194	0.19129	0.1919	0.19211	0.19204	0.19171	0.19143	0.19182	0.19172	0.19159
0.00237	0.19337	0.19334	0.19185	0.19129	0.19188	0.19211	0.19206	0.19171	0.19141	0.19182	0.19168	0.19159
0.00239	0.19335	0.19335	0.19186	0.19129	0.19189	0.19211	0.19216	0.19171	0.19142	0.19182	0.19163	0.19159
0.0024	0.19331	0.19335	0.19181	0.19129	0.19179	0.19211	0.19207	0.19171	0.19138	0.19182	0.19165	0.1916
0.00241	0.19321	0.19335	0.19185	0.19129	0.19173	0.19211	0.19204	0.19171	0.19151	0.19183	0.19164	0.1916
0.00243	0.1932	0.19335	0.19185	0.19129	0.19179	0.19211	0.19207	0.19172	0.19153	0.19183	0.19164	0.1916
0.00244	0.19329	0.19335	0.19184	0.19129	0.19177	0.19211	0.19209	0.19172	0.19156	0.19183	0.19166	0.1916
0.00245	0.19334	0.19335	0.19182	0.19129	0.19189	0.19211	0.19212	0.19172	0.19161	0.19183	0.19176	0.19161
0.00246	0.19335	0.19335	0.19184	0.19129	0.19197	0.19211	0.19209	0.19172	0.19162	0.19183	0.19174	0.19161
0.00248	0.19335	0.19335	0.19188	0.19129	0.19202	0.19211	0.19209	0.19172	0.19157	0.19183	0.19183	0.19161
0.00249	0.1933	0.19335	0.1919	0.19129	0.19204	0.19211	0.19196	0.19172	0.19163	0.19183	0.19174	0.19161
0.0025	0.19333	0.19335	0.1918	0.19129	0.19209	0.19212	0.19197	0.19172	0.19172	0.19183	0.19167	0.19162
0.00251	0.19345	0.19335	0.19175	0.19129	0.19208	0.19212	0.19193	0.19172	0.19174	0.19184	0.19167	0.19162
0.00252	0.19352	0.19335	0.19176	0.19129	0.19201	0.19212	0.19186	0.19172	0.1918	0.19184	0.19176	0.19162
0.00254	0.19333	0.19335	0.19175	0.19129	0.19201	0.19212	0.1919	0.19172	0.19163	0.19184	0.19174	0.19162
0.00255	0.19345	0.19335	0.1917	0.19129	0.19197	0.19212	0.19189	0.19172	0.19156	0.19184	0.19176	0.19163
0.00256	0.19339	0.19335	0.19161	0.1913	0.19207	0.19212	0.19189	0.19172	0.19148	0.19184	0.19175	0.19163
0.00258	0.19335	0.19335	0.1916	0.1913	0.19201	0.19212	0.19188	0.19173	0.19153	0.19184	0.19183	0.19163
0.00259	0.19333	0.19335	0.1917	0.1913	0.19195	0.19212	0.19186	0.19173	0.19165	0.19184	0.19179	0.19163
0.0026	0.19338	0.19335	0.19183	0.1913	0.19184	0.19212	0.19177	0.19173	0.19161	0.19184	0.19166	0.19164
0.00261	0.19338	0.19335	0.19188	0.1913	0.19185	0.19212	0.19184	0.19173	0.19149	0.19185	0.19161	0.19164
0.00263	0.19331	0.19335	0.19182	0.1913	0.19177	0.19212	0.19177	0.19173	0.19146	0.19185	0.19166	0.19164
0.00264	0.19342	0.19335	0.19171	0.1913	0.19173	0.19212	0.19185	0.19173	0.19149	0.19185	0.19164	0.19164
0.00265	0.19337	0.19335	0.19179	0.1913	0.19174	0.19212	0.19185	0.19173	0.19157	0.19185	0.19164	0.19165
0.00266	0.19338	0.19335	0.19176	0.1913	0.19177	0.19212	0.19186	0.19173	0.1916	0.19185	0.19159	0.19165
0.00267	0.19328	0.19335	0.19167	0.1913	0.19174	0.19212	0.1919	0.19173	0.19165	0.19185	0.19153	0.19165
0.00269	0.19321	0.19335	0.19166	0.1913	0.19175	0.19213	0.19189	0.19173	0.19153	0.19185	0.19146	0.19165
0.0027	0.1932	0.19335	0.19166	0.1913	0.19179	0.19213	0.19197	0.19173	0.19144	0.19186	0.19148	0.19166
0.00271	0.19323	0.19335	0.19168	0.1913	0.1917	0.19213	0.19195	0.19174	0.19147	0.19186	0.19155	0.19166
0.00273	0.1932	0.19335	0.19176	0.1913	0.19173	0.19213	0.19184	0.19174	0.19161	0.19186	0.19158	0.19166
0.00274	0.19323	0.19335	0.19168	0.1913	0.19169	0.19213	0.19181	0.19174	0.1916	0.19186	0.19159	0.19167
0.00275	0.19328	0.19335	0.19162	0.1913	0.1917	0.19213	0.19178	0.19174	0.19162	0.19186	0.19153	0.19167
0.00276	0.19331	0.19335	0.19177	0.1913	0.19171	0.19213	0.19173	0.19174	0.19152	0.19186	0.19148	0.19167
0.00278	0.19328	0.19335	0.19169	0.1913	0.19167	0.19213	0.19166	0.19174	0.19166	0.19186	0.19136	0.19167
0.00279	0.19334	0.19335	0.19177	0.1913	0.19161	0.19213	0.19163	0.19174	0.19162	0.19186	0.19135	0.19168
0.0028	0.19326	0.19335	0.19174	0.1913	0.19161	0.19213	0.19161	0.19174	0.19156	0.19187	0.19132	0.19168
0.00281	0.19324	0.19335	0.19188	0.1913	0.19165	0.19213	0.19162	0.19174	0.19153	0.19187	0.19131	0.19168
0.00282	0.19331	0.19335	0.19179	0.1913	0.19161	0.19213	0.19162	0.19174	0.19155	0.19187	0.19134	0.19168
0.00284	0.19337	0.19335	0.19175	0.19131	0.19164	0.19213	0.19167	0.19174	0.19161	0.19187	0.19138	0.19169
0.00285	0.19342	0.19335	0.1918	0.19131	0.19168	0.19213	0.19158	0.19175	0.19169	0.19187	0.19132	0.19169
0.00286	0.19343	0.19335	0.19173	0.19131	0.19164	0.19213	0.19165	0.19175	0.19165	0.19187	0.1914	0.19169
0.00288	0.19337	0.19335	0.19173	0.19131	0.19165	0.19214	0.19164	0.19175	0.19161	0.19187	0.19133	0.19169
0.00289	0.19339	0.19335	0.19171	0.19131	0.1918	0.19214	0.19165	0.19175	0.19162	0.19187	0.19149	0.1917
0.0029	0.19335	0.19335	0.19169	0.19131	0.19179	0.19214	0.19165	0.19175	0.19148	0.19188	0.19154	0.1917
0.00291	0.19329	0.19335	0.19172	0.19131	0.19175	0.19214	0.19169	0.19175	0.19141	0.19188	0.19152	0.1917
0.00293	0.19334	0.19336	0.19173	0.19131	0.19173	0.19214	0.19168	0.19175	0.19144	0.19188	0.19158	0.1917
0.00294	0.19329	0.19336	0.19165	0.19131	0.19178	0.19214	0.19173	0.19175	0.19137	0.19188	0.19158	0.19171
0.00295	0.1934	0.19336	0.19167	0.19131	0.19188	0.19214	0.19173	0.19175	0.19143	0.19188	0.19162	0.19171
0.00296	0.19348	0.19336	0.19159	0.19131	0.19184	0.19214	0.19172	0.19175	0.19144	0.19188	0.1918	0.19171
0.00298	0.19347	0.19336	0.1915	0.19131	0.19184	0.19214	0.19168	0.19175	0.19153	0.19188	0.19187	0.19171
0.00299	0.1933	0.19336	0.19152	0.19131	0.19185	0.19214	0.19167	0.19176	0.19156	0.19189	0.19197	0.19172
0.003	0.19324	0.19336	0.19156	0.19131	0.19184	0.19214	0.19179	0.19176	0.19152	0.19189	0.19202	0.19172
0.00301	0.19317	0.19336	0.19155	0.19131	0.1918	0.19214	0.1918	0.19176	0.19161	0.19189	0.19195	0.19172
0.00302	0.19319	0.19336	0.19144	0.19131	0.19187	0.19214	0.19178	0.19176	0.1916	0.19189	0.19197	0.19172
0.00304	0.19325	0.19336	0.19155	0.19131	0.19195	0.19214	0.19188	0.19176	0.1917	0.19189	0.19199	0.19173
0.00305	0.19326	0.19336	0.19152	0.19131	0.19194	0.19214	0.19194	0.19176	0.19164	0.19189	0.19193	0.19173
0.00306	0.19339	0.19336	0.19158	0.19131	0.1919	0.19215	0.19189	0.19176	0.19147	0.19189	0.19186	0.19173
0.00308	0.19347	0.19336	0.19161	0.19131	0.19195	0.19215	0.19185	0.19176	0.19143	0.19189	0.19194	0.19173
0.00309	0.19344	0.19336	0.1917	0.19131	0.19199	0.19215	0.19172	0.19176	0.19133	0.1919	0.19191	0.19174
0.0031	0.19331	0.19336	0.19167	0.19131	0.19197	0.19215	0.19178	0.19176	0.19139	0.1919	0.19183	0.19174
0.00311	0.19323	0.19336	0.19167	0.19132	0.19202	0.19215	0.19174	0.19176	0.19136	0.1919	0.19189	0.19174
0.00313	0.19329	0.19336	0.19159	0.19132	0.19202	0.19215	0.19173	0.19177	0.19142	0.1919	0.19201	0.19174
0.00314	0.19334	0.19336	0.19152	0.19132	0.19204	0.19215	0.19173	0.19177	0.19143	0.1919	0.19199	0.19175
0.00315	0.19338	0.19336	0.19154	0.19132	0.19196	0.19215	0.19184	0.19177	0.19133	0.1919	0.19199	0.19175
0.00316	0.19333	0.19336	0.19163	0.19132	0.192	0.19215	0.19185	0.19177	0.19137	0.1919	0.19202	0.19175
0.00317	0.19335	0.19336	0.19162	0.19132	0.19195	0.19215	0.19183	0.19177	0.19132	0.19191	0.1919	0.19175
0.00319	0.19338	0.19336	0.19166	0.19132	0.19195	0.19215	0.19178	0.19177	0.19132	0.19191	0.19183	0.19176
0.0032	0.19333	0.19336	0.19151	0.19132	0.19196	0.19215	0.19173	0.19177	0.19128	0.19191	0.19189	0.19176
0.00321	0.19339	0.19336	0.19146	0.19132	0.19195	0.19215	0.19181	0.19177	0.19123	0.19191	0.19191	0.19176
0.00323	0.19348	0.19336	0.19144	0.19132	0.19196	0.19215	0.19188	0.19177	0.19115	0.19191	0.19191	0.19176
0.00324	0.19339	0.19336	0.19147	0.19132	0.19196	0.19215	0.19198	0.19177	0.19125	0.19191	0.19204	0.19177
0.00325	0.1934	0.19336	0.19139	0.19132	0.19197	0.19216	0.19199	0.19177	0.19134	0.19191	0.19204	0.19177
0.00326	0.19337	0.19336	0.19143	0.19132	0.19196	0.19216	0.19199	0.19178	0.19132	0.19191	0.19211	0.19177
0.00328	0.19338	0.19336	0.19149	0.19132	0.19192	0.19216	0.19186	0.19178	0.19129	0.19192	0.19211	0.19177
0.00329	0.19342	0.19336	0.1915	0.19132	0.19196	0.19216	0.19189	0.19178	0.1913	0.19192	0.19202	0.19178
0.0033	0.19339	0.19336	0.19153	0.19132	0.192	0.19216	0.19185	0.19178	0.19137	0.19192	0.192	0.19178
0.00331	0.19333	0.19336	0.19147	0.19132	0.19208	0.19216	0.19189	0.19178	0.19138	0.19192	0.19196	0.19178
0.00332	0.19334	0.19336	0.19142	0.19132	0.1921	0.19216	0.19184	0.19178	0.19137	0.19192	0.19208	0.19178
0.00334	0.19325	0.19336	0.19141	0.19132	0.19199	0.19216	0.19179	0.19178	0.19136	0.19192	0.19209	0.19179
0.00335	0.1933	0.19336	0.19143	0.19132	0.19191	0.19216	0.19176	0.19178	0.19138	0.19192	0.1921	0.19179
0.00336	0.19325	0.19336	0.19137	0.19132	0.19199	0.19216	0.19184	0.19178	0.19134	0.19192	0.19215	0.19179
0.00338	0.19326	0.19336	0.19137	0.19132	0.19197	0.19216	0.19189	0.19178	0.19132	0.19193	0.19219	0.19179
0.00339	0.19339	0.19336	0.19138	0.19133	0.19194	0.19216	0.19179	0.19178	0.19132	0.19193	0.19216	0.1918
0.0034	0.1934	0.19336	0.19135	0.19133	0.19192	0.19216	0.19182	0.19178	0.19139	0.19193	0.19216	0.1918
0.00341	0.19348	0.19336	0.19141	0.19133	0.19199	0.19216	0.19181	0.19179	0.19152	0.19193	0.19224	0.1918
0.00343	0.19345	0.19336	0.19144	0.19133	0.19203	0.19216	0.1918	0.19179	0.19155	0.19193	0.1922	0.1918
0.00344	0.19334	0.19336	0.19134	0.19133	0.19197	0.19217	0.19178	0.19179	0.19144	0.19193	0.19224	0.19181
0.00345	0.19338	0.19336	0.19139	0.19133	0.19203	0.19217	0.19185	0.19179	0.19144	0.19193	0.19227	0.19181
0.00346	0.19337	0.19337	0.19136	0.19133	0.19213	0.19217	0.19185	0.19179	0.19144	0.19194	0.19241	0.19181
0.00347	0.19329	0.19337	0.19137	0.19133	0.1921	0.19217	0.19192	0.19179	0.19137	0.19194	0.19232	0.19181
0.00349	0.1932	0.19337	0.19137	0.19133	0.19212	0.19217	0.19204	0.19179	0.1913	0.19194	0.19235	0.19182
0.0035	0.19324	0.19337	0.19141	0.19133	0.19207	0.19217	0.19208	0.19179	0.1913	0.19194	0.1923	0.19182
0.00351	0.1933	0.19337	0.19141	0.19133	0.1922	0.19217	0.19204	0.19179	0.19132	0.19194	0.19225	0.19182
0.00352	0.19325	0.19337	0.19153	0.19133	0.19212	0.19217	0.19207	0.19179	0.19129	0.19194	0.19232	0.19182
0.00354	0.19315	0.19337	0.19149	0.19133	0.19203	0.19217	0.19211	0.19179	0.19136	0.19194	0.19232	0.19183
0.00355	0.19307	0.19337	0.19141	0.19133	0.19199	0.19217	0.19207	0.1918	0.19144	0.19194	0.19233	0.19183
0.00356	0.19301	0.19337	0.19142	0.19133	0.19197	0.19217	0.19202	0.1918	0.19143	0.19195	0.19235	0.19183
0.00358	0.19315	0.19337	0.19136	0.19133	0.192	0.19217	0.19198	0.1918	0.19138	0.19195	0.19233	0.19183
0.00359	0.19305	0.19337	0.19139	0.19133	0.19196	0.19217	0.19191	0.1918	0.19136	0.19195	0.19247	0.19184
0.0036	0.19309	0.19337	0.19141	0.19133	0.19193	0.19217	0.19194	0.1918	0.1912	0.19195	0.19243	0.19184
0.00361	0.19314	0.19337	0.19142	0.19133	0.19197	0.19217	0.19196	0.1918	0.19125	0.19195	0.19247	0.19184
0.00363	0.19305	0.19337	0.19139	0.19133	0.19201	0.19218	0.19195	0.1918	0.19128	0.19195	0.19244	0.19185
0.00364	0.1931	0.19337	0.19145	0.19133	0.19211	0.19218	0.192	0.1918	0.19123	0.19195	0.19241	0.19185
0.00365	0.19317	0.19337	0.19154	0.19134	0.19209	0.19218	0.19204	0.1918	0.19137	0.19195	0.1923	0.19185
0.00366	0.19311	0.19337	0.19151	0.19134	0.19208	0.19218	0.19205	0.1918	0.1913	0.19196	0.19227	0.19185
0.00367	0.19319	0.19337	0.19147	0.19134	0.19205	0.19218	0.19197	0.1918	0.19123	0.19196	0.19214	0.19186
0.00369	0.19324	0.19337	0.19154	0.19134	0.19207	0.19218	0.19198	0.19181	0.19123	0.19196	0.192	0.19186
0.0037	0.19338	0.19337	0.19152	0.19134	0.19212	0.19218	0.19191	0.19181	0.19116	0.19196	0.19191	0.19186
0.00371	0.19329	0.19337	0.19157	0.19134	0.19212	0.19218	0.19192	0.19181	0.19132	0.19196	0.19192	0.19186
0.00373	0.19325	0.19337	0.19163	0.19134	0.19207	0.19218	0.19187	0.19181	0.19119	0.19196	0.19195	0.19187
0.00374	0.19305	0.19337	0.19161	0.19134	0.19207	0.19218	0.19192	0.19181	0.19122	0.19196	0.192	0.19187
0.00375	0.19304	0.19337	0.19158	0.19134	0.19207	0.19218	0.19189	0.19181	0.19127	0.19197	0.192	0.19187
0.00376	0.19292	0.19337	0.19153	0.19134	0.19199	0.19218	0.19188	0.19181	0.19134	0.19197	0.19207	0.19187
0.00378	0.19306	0.19337	0.1915	0.19134	0.19205	0.19218	0.19179	0.19181	0.19124	0.19197	0.19202	0.19188
0.00379	0.19301	0.19337	0.19148	0.19134	0.19209	0.19218	0.19194	0.19181	0.19125	0.19197	0.192	0.19188
0.0038	0.19316	0.19337	0.19146	0.19134	0.19219	0.19218	0.19199	0.19181	0.19114	0.19197	0.19192	0.19188
0.00381	0.19305	0.19337	0.19142	0.19134	0.19212	0.19219	0.19204	0.19181	0.19113	0.19197	0.1919	0.19188
0.00382	0.1931	0.19337	0.19141	0.19134	0.19213	0.19219	0.19195	0.19182	0.19111	0.19197	0.19185	0.19189
0.00384	0.19304	0.19337	0.19142	0.19134	0.19201	0.19219	0.19189	0.19182	0.19116	0.19197	0.19179	0.19189
0.00385	0.19307	0.19337	0.19141	0.19134	0.19206	0.19219	0.19186	0.19182	0.19109	0.19198	0.19177	0.19189
0.00386	0.19317	0.19337	0.19148	0.19134	0.19208	0.19219	0.19185	0.19182	0.19115	0.19198	0.19174	0.19189
0.00388	0.19326	0.19337	0.19145	0.19134	0.19209	0.19219	0.19183	0.19182	0.19123	0.19198	0.19172	0.1919
0.00389	0.19329	0.19337	0.19143	0.19134	0.19205	0.19219	0.19186	0.19182	0.1911	0.19198	0.19167	0.1919
0.0039	0.19339	0.19337	0.19143	0.19134	0.19207	0.19219	0.19193	0.19182	0.19108	0.19198	0.19175	0.1919
0.00391	0.19335	0.19337	0.19138	0.19134	0.19217	0.19219	0.19187	0.19182	0.19116	0.19198	0.19179	0.1919
0.00392	0.19328	0.19337	0.19139	0.19135	0.19232	0.19219	0.19183	0.19182	0.19121	0.19198	0.19179	0.19191
0.00394	0.19319	0.19337	0.19135	0.19135	0.1923	0.19219	0.19183	0.19182	0.1912	0.19198	0.19177	0.19191
0.00395	0.19317	0.19337	0.19145	0.19135	0.19236	0.19219	0.19184	0.19182	0.19119	0.19199	0.1918	0.19191
0.00396	0.19314	0.19337	0.19138	0.19135	0.19234	0.19219	0.19187	0.19183	0.19115	0.19199	0.19176	0.19191
0.00398	0.19328	0.19337	0.19144	0.19135	0.19231	0.19219	0.19188	0.19183	0.19125	0.19199	0.19179	0.19192
0.00399	0.19329	0.19338	0.19139	0.19135	0.1923	0.19219	0.1919	0.19183	0.19133	0.19199	0.19173	0.19192
0.004	0.19338	0.19338	0.19136	0.19135	0.19229	0.1922	0.1918	0.19183	0.19124	0.19199	0.19173	0.19192
0.00401	0.19334	0.19338	0.19136	0.19135	0.19222	0.1922	0.19186	0.19183	0.19129	0.19199	0.19168	0.19192
0.00402	0.19334	0.19338	0.19138	0.19135	0.19218	0.1922	0.19174	0.19183	0.1913	0.19199	0.19174	0.19193
0.00404	0.19329	0.19338	0.19142	0.19135	0.19208	0.1922	0.19176	0.19183	0.19134	0.192	0.19175	0.19193
0.00405	0.19328	0.19338	0.19142	0.19135	0.1921	0.1922	0.19176	0.19183	0.19121	0.192	0.19174	0.19193
0.00406	0.19329	0.19338	0.19133	0.19135	0.1922	0.1922	0.19183	0.19183	0.19119	0.192	0.19169	0.19193
0.00407	0.1932	0.19338	0.19134	0.19135	0.19229	0.1922	0.19186	0.19183	0.19128	0.192	0.19175	0.19194
0.00409	0.1932	0.19338	0.19133	0.19135	0.19227	0.1922	0.19193	0.19183	0.19133	0.192	0.19166	0.19194
0.0041	0.19325	0.19338	0.19141	0.19135	0.19214	0.1922	0.19184	0.19184	0.19138	0.192	0.19158	0.19194
0.00411	0.19323	0.19338	0.19148	0.19135	0.1921	0.1922	0.19185	0.19184	0.19135	0.192	0.19147	0.19194
0.00413	0.19325	0.19338	0.1914	0.19135	0.19219	0.1922	0.1918	0.19184	0.19128	0.192	0.19138	0.19195
0.00414	0.19333	0.19338	0.19136	0.19135	0.19212	0.1922	0.19181	0.19184	0.19124	0.19201	0.19134	0.19195
0.00415	0.19351	0.19338	0.19136	0.19135	0.19211	0.1922	0.1917	0.19184	0.19133	0.19201	0.19125	0.19195
0.00416	0.19358	0.19338	0.19136	0.19135	0.19209	0.1922	0.1918	0.19184	0.19135	0.19201	0.19124	0.19195
0.00417	0.19354	0.19338	0.19129	0.19135	0.19208	0.1922	0.19182	0.19184	0.19138	0.19201	0.19119	0.19196
0.00419	0.19337	0.19338	0.19128	0.19135	0.1921	0.19221	0.19181	0.19184	0.19138	0.19201	0.19121	0.19196
0.0042	0.19334	0.19338	0.19125	0.19136	0.19211	0.19221	0.1918	0.19184	0.19135	0.19201	0.19123	0.19196
0.00421	0.19338	0.19338	0.19121	0.19136	0.19208	0.19221	0.19177	0.19184	0.19148	0.19201	0.19117	0.19196
0.00422	0.19339	0.19338	0.19125	0.19136	0.19198	0.19221	0.19178	0.19184	0.19153	0.19201	0.19109	0.19197
0.00424	0.19335	0.19338	0.19124	0.19136	0.1919	0.19221	0.19182	0.19184	0.19155	0.19202	0.19098	0.19197
0.00425	0.19335	0.19338	0.19126	0.19136	0.19195	0.19221	0.19183	0.19185	0.19157	0.19202	0.19084	0.19197
0.00426	0.19334	0.19338	0.19129	0.19136	0.19201	0.19221	0.19178	0.19185	0.19153	0.19202	0.19087	0.19197
0.00428	0.19324	0.19338	0.19127	0.19136	0.19203	0.19221	0.19187	0.19185	0.19166	0.19202	0.19095	0.19198
0.00429	0.19331	0.19338	0.19128	0.19136	0.19206	0.19221	0.1919	0.19185	0.19172	0.19202	0.19093	0.19198
0.0043	0.19324	0.19338	0.19135	0.19136	0.19209	0.19221	0.19192	0.19185	0.19185	0.19202	0.19097	0.19198
0.00431	0.19329	0.19338	0.19136	0.19136	0.19213	0.19221	0.1919	0.19185	0.19191	0.19202	0.19089	0.19198
0.00432	0.19337	0.19338	0.19141	0.19136	0.19221	0.19221	0.19191	0.19185	0.19194	0.19203	0.19085	0.19199
0.00434	0.1933	0.19338	0.19133	0.19136	0.19227	0.19221	0.19192	0.19185	0.19195	0.19203	0.19087	0.19199
0.00435	0.19325	0.19338	0.1914	0.19136	0.19223	0.19221	0.19189	0.19185	0.19186	0.19203	0.19099	0.19199
0.00436	0.19321	0.19338	0.19147	0.19136	0.19214	0.19221	0.19184	0.19185	0.19181	0.19203	0.19105	0.19199
0.00438	0.19312	0.19338	0.19139	0.19136	0.19212	0.19222	0.19178	0.19185	0.19179	0.19203	0.19109	0.192
0.00439	0.19305	0.19338	0.1913	0.19136	0.19208	0.19222	0.19178	0.19186	0.19189	0.19203	0.19118	0.192
0.0044	0.19309	0.19338	0.19131	0.19136	0.19209	0.19222	0.1918	0.19186	0.19194	0.19203	0.19126	0.192
0.00441	0.19321	0.19338	0.1913	0.19136	0.19215	0.19222	0.19179	0.19186	0.19188	0.19203	0.19122	0.192
0.00443	0.19318	0.19338	0.19132	0.19136	0.19215	0.19222	0.19177	0.19186	0.19181	0.19204	0.19116	0.19201
0.00444	0.19325	0.19338	0.19133	0.19136	0.19217	0.19222	0.19177	0.19186	0.19176	0.19204	0.19109	0.19201
0.00445	0.19319	0.19338	0.19137	0.19136	0.19218	0.19222	0.19179	0.19186	0.19186	0.19204	0.19116	0.19201
0.00446	0.19329	0.19338	0.19141	0.19136	0.19223	0.19222	0.19187	0.19186	0.19192	0.19204	0.19118	0.19201
0.00447	0.19316	0.19338	0.19148	0.19137	0.19228	0.19222	0.19183	0.19186	0.19185	0.19204	0.19121	0.19202
0.00449	0.1932	0.19338	0.19149	0.19137	0.1923	0.19222	0.19185	0.19186	0.19176	0.19204	0.1912	0.19202
0.0045	0.1932	0.19338	0.19146	0.19137	0.19225	0.19222	0.19182	0.19186	0.19169	0.19204	0.19117	0.19202
0.00451	0.19307	0.19338	0.19141	0.19137	0.19228	0.19222	0.19181	0.19186	0.19171	0.19204	0.19117	0.19202
0.00453	0.19312	0.19339	0.19145	0.19137	0.19223	0.19222	0.19181	0.19187	0.19167	0.19205	0.1912	0.19203
0.00454	0.19309	0.19339	0.19147	0.19137	0.19211	0.19222	0.19191	0.19187	0.19163	0.19205	0.19117	0.19203
0.00455	0.19314	0.19339	0.19144	0.19137	0.19217	0.19222	0.19193	0.19187	0.19153	0.19205	0.19115	0.19203
0.00456	0.19309	0.19339	0.19143	0.19137	0.19214	0.19223	0.19188	0.19187	0.19141	0.19205	0.19115	0.19203
0.00458	0.19315	0.19339	0.19135	0.19137	0.19208	0.19223	0.19182	0.19187	0.1913	0.19205	0.19119	0.19204
0.00459	0.19314	0.19339	0.19131	0.19137	0.19206	0.19223	0.19175	0.19187	0.19132	0.19205	0.19125	0.19204
0.0046	0.19315	0.19339	0.1913	0.19137	0.19218	0.19223	0.19169	0.19187	0.19129	0.19205	0.19116	0.19204
0.00461	0.19319	0.19339	0.19132	0.19137	0.19223	0.19223	0.19174	0.19187	0.19129	0.19206	0.19116	0.19204
0.00462	0.19319	0.19339	0.1914	0.19137	0.1922	0.19223	0.19177	0.19187	0.19119	0.19206	0.19117	0.19205
0.00464	0.1931	0.19339	0.19137	0.19137	0.19213	0.19223	0.1918	0.19187	0.1913	0.19206	0.19115	0.19205
0.00465	0.19311	0.19339	0.19136	0.19137	0.19213	0.19223	0.19178	0.19187	0.1913	0.19206	0.19113	0.19205
0.00466	0.19304	0.19339	0.19131	0.19137	0.19226	0.19223	0.19173	0.19188	0.19129	0.19206	0.19109	0.19205
0.00468	0.19309	0.19339	0.19131	0.19137	0.19213	0.19223	0.19175	0.19188	0.19141	0.19206	0.19116	0.19206
0.00469	0.19319	0.19339	0.19128	0.19137	0.19214	0.19223	0.19173	0.19188	0.19141	0.19206	0.19124	0.19206
0.0047	0.19306	0.19339	0.19118	0.19137	0.19212	0.19223	0.19182	0.19188	0.19135	0.19206	0.19127	0.19206
0.00471	0.19305	0.19339	0.19115	0.19137	0.19218	0.19223	0.19184	0.19188	0.19137	0.19207	0.19128	0.19206
0.00473	0.1931	0.19339	0.19114	0.19137	0.19219	0.19223	0.19186	0.19188	0.19141	0.19207	0.19124	0.19207
0.00474	0.19314	0.19339	0.19122	0.19138	0.19218	0.19223	0.19182	0.19188	0.19138	0.19207	0.19119	0.19207
0.00475	0.19316	0.19339	0.1912	0.19138	0.19212	0.19224	0.19171	0.19188	0.19138	0.19207	0.19129	0.19207
0.00476	0.19311	0.19339	0.19116	0.19138	0.19217	0.19224	0.19159	0.19188	0.19138	0.19207	0.19122	0.19207
0.00477	0.19311	0.19339	0.19118	0.19138	0.19204	0.19224	0.19169	0.19188	0.19139	0.19207	0.19132	0.19208
0.00479	0.19307	0.19339	0.19117	0.19138	0.19196	0.19224	0.19167	0.19188	0.19143	0.19207	0.19128	0.19208
0.0048	0.19301	0.19339	0.1912	0.19138	0.19199	0.19224	0.19178	0.19188	0.19142	0.19207	0.19134	0.19208
0.00481	0.1929	0.19339	0.19128	0.19138	0.19196	0.19224	0.19183	0.19189	0.19139	0.19208	0.19133	0.19208
0.00483	0.19296	0.19339	0.19133	0.19138	0.19196	0.19224	0.19178	0.19189	0.19144	0.19208	0.19135	0.19209
0.00484	0.193	0.19339	0.19131	0.19138	0.19198	0.19224	0.19189	0.19189	0.19137	0.19208	0.19134	0.19209
0.00485	0.19295	0.19339	0.19128	0.19138	0.19204	0.19224	0.19187	0.19189	0.19135	0.19208	0.1913	0.19209
0.00486	0.19288	0.19339	0.19133	0.19138	0.19208	0.19224	0.19186	0.19189	0.19128	0.19208	0.19121	0.19209
0.00488	0.19281	0.19339	0.19128	0.19138	0.19208	0.19224	0.19182	0.19189	0.19125	0.19208	0.19123	0.1921
0.00489	0.1927	0.19339	0.1913	0.19138	0.19214	0.19224	0.19181	0.19189	0.19114	0.19208	0.19123	0.1921
0.0049	0.19272	0.19339	0.19133	0.19138	0.19209	0.19224	0.1919	0.19189	0.19127	0.19208	0.19121	0.1921
0.00491	0.19286	0.19339	0.19131	0.19138	0.19207	0.19224	0.19194	0.19189	0.19118	0.19209	0.19118	0.1921
0.00492	0.19281	0.19339	0.19129	0.19138	0.19203	0.19224	0.19187	0.19189	0.1913	0.19209	0.19118	0.19211
0.00494	0.19288	0.19339	0.19126	0.19138	0.19202	0.19225	0.19184	0.19189	0.19133	0.19209	0.19117	0.19211
0.00495	0.19297	0.19339	0.19126	0.19138	0.19202	0.19225	0.19183	0.1919	0.19142	0.19209	0.19118	0.19211
0.00496	0.19305	0.19339	0.19126	0.19138	0.19203	0.19225	0.1919	0.1919	0.19152	0.19209	0.19116	0.19211
0.00498	0.19301	0.19339	0.19131	0.19138	0.19207	0.19225	0.19187	0.1919	0.19143	0.19209	0.19124	0.19212
0.00499	0.19287	0.19339	0.19119	0.19138	0.1921	0.19225	0.19185	0.1919	0.19137	0.19209	0.19118	0.19212
0.005	0.19282	0.19339	0.19118	0.19138	0.19218	0.19225	0.19193	0.1919	0.19125	0.1921	0.19118	0.19212
0.00501	0.19279	0.19339	0.19109	0.19139	0.19225	0.19225	0.19194	0.1919	0.19114	0.1921	0.19111	0.19212
0.00503	0.19287	0.19339	0.19115	0.19139	0.19229	0.19225	0.19188	0.1919	0.19123	0.1921	0.19116	0.19213
0.00504	0.19296	0.19339	0.19118	0.19139	0.19223	0.19225	0.19184	0.1919	0.19128	0.1921	0.19118	0.19213
0.00505	0.19297	0.19339	0.19127	0.19139	0.19217	0.19225	0.19182	0.1919	0.19129	0.1921	0.19112	0.19213
0.00506	0.19298	0.1934	0.19143	0.19139	0.19218	0.19225	0.19186	0.1919	0.19129	0.1921	0.19106	0.19213
0.00507	0.19291	0.1934	0.19145	0.19139	0.19222	0.19225	0.19182	0.1919	0.19134	0.1921	0.19113	0.19214
0.00509	0.19292	0.1934	0.19126	0.19139	0.19227	0.19225	0.19184	0.19191	0.1913	0.1921	0.1911	0.19214
0.0051	0.19276	0.1934	0.19131	0.19139	0.19223	0.19225	0.19179	0.19191	0.19133	0.19211	0.19113	0.19214
0.00511	0.19279	0.1934	0.19124	0.19139	0.19225	0.19225	0.19187	0.19191	0.19144	0.19211	0.1911	0.19214
0.00513	0.19281	0.1934	0.19125	0.19139	0.19224	0.19226	0.19188	0.19191	0.19146	0.19211	0.19118	0.19215
0.00514	0.19298	0.1934	0.19136	0.19139	0.19223	0.19226	0.19188	0.19191	0.19138	0.19211	0.19118	0.19215
0.00515	0.19312	0.1934	0.19137	0.19139	0.19224	0.19226	0.19185	0.19191	0.19135	0.19211	0.19118	0.19215
0.00516	0.19315	0.1934	0.19145	0.19139	0.19221	0.19226	0.19189	0.19191	0.19132	0.19211	0.19117	0.19215
0.00517	0.1932	0.1934	0.19143	0.19139	0.19236	0.19226	0.19184	0.19191	0.19123	0.19211	0.19106	0.19216
0.00519	0.1931	0.1934	0.19147	0.19139	0.1923	0.19226	0.19185	0.19191	0.19128	0.19211	0.19116	0.19216
0.0052	0.19297	0.1934	0.19147	0.19139	0.1923	0.19226	0.19196	0.19191	0.19116	0.19212	0.19121	0.19216
0.00521	0.19301	0.1934	0.19143	0.19139	0.19229	0.19226	0.19194	0.19191	0.19109	0.19212	0.19115	0.19216
0.00522	0.19297	0.1934	0.19142	0.19139	0.19221	0.19226	0.19189	0.19192	0.1911	0.19212	0.19113	0.19217
0.00524	0.19296	0.1934	0.19142	0.19139	0.19217	0.19226	0.19187	0.19192	0.19109	0.19212	0.1911	0.19217
0.00525	0.1929	0.1934	0.1914	0.19139	0.19212	0.19226	0.19184	0.19192	0.19106	0.19212	0.19113	0.19217
0.00526	0.19286	0.1934	0.19134	0.19139	0.19218	0.19226	0.19189	0.19192	0.19104	0.19212	0.19114	0.19217
0.00528	0.19292	0.1934	0.19138	0.19139	0.19219	0.19226	0.19196	0.19192	0.19118	0.19212	0.19112	0.19218
0.00529	0.19298	0.1934	0.19135	0.1914	0.19219	0.19226	0.19193	0.19192	0.19111	0.19213	0.19113	0.19218
0.0053	0.1929	0.1934	0.19131	0.1914	0.19215	0.19226	0.19191	0.19192	0.19107	0.19213	0.191	0.19218
0.00531	0.19302	0.1934	0.19125	0.1914	0.19217	0.19227	0.192	0.19192	0.19107	0.19213	0.19107	0.19218
0.00532	0.19293	0.1934	0.19121	0.1914	0.19221	0.19227	0.19183	0.19192	0.19104	0.19213	0.19106	0.19219
0.00534	0.19291	0.1934	0.1912	0.1914	0.19214	0.19227	0.19184	0.19192	0.19109	0.19213	0.19114	0.19219
0.00535	0.19296	0.1934	0.19115	0.1914	0.1922	0.19227	0.19194	0.19192	0.1911	0.19213	0.19118	0.19219
0.00536	0.19302	0.1934	0.19121	0.1914	0.19214	0.19227	0.19204	0.19192	0.19106	0.19213	0.1912	0.19219
0.00537	0.19307	0.1934	0.19125	0.1914	0.19226	0.19227	0.19206	0.19193	0.1911	0.19213	0.19131	0.1922
0.00539	0.19305	0.1934	0.19132	0.1914	0.19221	0.19227	0.19204	0.19193	0.19109	0.19214	0.1914	0.1922
0.0054	0.19301	0.1934	0.19135	0.1914	0.19238	0.19227	0.19205	0.19193	0.19115	0.19214	0.19133	0.1922
0.00541	0.19298	0.1934	0.19133	0.1914	0.19236	0.19227	0.19205	0.19193	0.1912	0.19214	0.19126	0.1922
0.00543	0.19286	0.1934	0.19135	0.1914	0.19233	0.19227	0.19196	0.19193	0.19111	0.19214	0.19123	0.19221
0.00544	0.1927	0.1934	0.19132	0.1914	0.19231	0.19227	0.19197	0.19193	0.1911	0.19214	0.19132	0.19221
0.00545	0.19282	0.1934	0.19131	0.1914	0.19228	0.19227	0.19189	0.19193	0.19114	0.19214	0.19134	0.19221
0.00546	0.19297	0.1934	0.1913	0.1914	0.19218	0.19227	0.19184	0.19193	0.19111	0.19214	0.19118	0.19221
0.00547	0.19293	0.1934	0.19121	0.1914	0.19208	0.19227	0.19178	0.19193	0.19115	0.19214	0.19105	0.19221
0.00549	0.19302	0.1934	0.19126	0.1914	0.19208	0.19227	0.1918	0.19193	0.19116	0.19215	0.19102	0.19222
0.0055	0.19297	0.1934	0.19123	0.1914	0.19217	0.19228	0.19189	0.19193	0.19115	0.19215	0.19102	0.19222
0.00551	0.19304	0.1934	0.19121	0.1914	0.19221	0.19228	0.19179	0.19194	0.19106	0.19215	0.19111	0.19222
0.00553	0.19305	0.1934	0.19114	0.1914	0.19228	0.19228	0.19184	0.19194	0.19113	0.19215	0.19111	0.19222
0.00554	0.19301	0.1934	0.19113	0.1914	0.19229	0.19228	0.19184	0.19194	0.19115	0.19215	0.1911	0.19223
0.00555	0.19297	0.1934	0.1912	0.1914	0.19228	0.19228	0.19171	0.19194	0.19114	0.19215	0.19108	0.19223
0.00556	0.19295	0.1934	0.19113	0.19141	0.1923	0.19228	0.19179	0.19194	0.19124	0.19215	0.19109	0.19223
0.00558	0.19304	0.1934	0.19118	0.19141	0.19231	0.19228	0.19188	0.19194	0.19123	0.19215	0.19113	0.19223
0.00559	0.19312	0.1934	0.19112	0.19141	0.19238	0.19228	0.19187	0.19194	0.19125	0.19216	0.19112	0.19224
0.0056	0.19309	0.19341	0.19113	0.19141	0.19228	0.19228	0.19187	0.19194	0.19124	0.19216	0.1911	0.19224
0.00561	0.19306	0.19341	0.19115	0.19141	0.19222	0.19228	0.19189	0.19194	0.1913	0.19216	0.19105	0.19224
0.00562	0.19302	0.19341	0.19117	0.19141	0.19218	0.19228	0.19186	0.19194	0.19127	0.19216	0.19114	0.19224
0.00564	0.19296	0.19341	0.19118	0.19141	0.19219	0.19228	0.19174	0.19194	0.19125	0.19216	0.19121	0.19225
0.00565	0.193	0.19341	0.19114	0.19141	0.19223	0.19228	0.19178	0.19195	0.1913	0.19216	0.19123	0.19225
0.00566	0.19298	0.19341	0.19122	0.19141	0.1923	0.19228	0.19181	0.19195	0.19124	0.19216	0.19134	0.19225
0.00568	0.193	0.19341	0.19118	0.19141	0.19224	0.19228	0.19179	0.19195	0.19123	0.19217	0.19127	0.19225
0.00569	0.19302	0.19341	0.19119	0.19141	0.19227	0.19229	0.19178	0.19195	0.19127	0.19217	0.19126	0.19226
0.0057	0.19302	0.19341	0.19106	0.19141	0.19222	0.19229	0.19175	0.19195	0.19134	0.19217	0.19119	0.19226
0.00571	0.19301	0.19341	0.19108	0.19141	0.19223	0.19229	0.19169	0.19195	0.19133	0.19217	0.19122	0.19226
0.00573	0.19293	0.19341	0.19101	0.19141	0.19219	0.19229	0.19174	0.19195	0.19143	0.19217	0.19121	0.19226
0.00574	0.19297	0.19341	0.19109	0.19141	0.19223	0.19229	0.19183	0.19195	0.19144	0.19217	0.1912	0.19227
0.00575	0.19295	0.19341	0.19108	0.19141	0.19226	0.19229	0.19173	0.19195	0.19143	0.19217	0.19126	0.19227
0.00576	0.19302	0.19341	0.19109	0.19141	0.1922	0.19229	0.19174	0.19195	0.19142	0.19217	0.19129	0.19227
0.00577	0.19298	0.19341	0.1911	0.19141	0.19233	0.19229	0.19183	0.19195	0.19148	0.19218	0.19124	0.19227
0.00579	0.19307	0.19341	0.19108	0.19141	0.19227	0.19229	0.19178	0.19196	0.19143	0.19218	0.19125	0.19228
0.0058	0.19309	0.19341	0.19109	0.19141	0.1922	0.19229	0.19174	0.19196	0.19142	0.19218	0.19135	0.19228
0.00581	0.1932	0.19341	0.19114	0.19141	0.19229	0.19229	0.19164	0.19196	0.19156	0.19218	0.19132	0.19228
0.00583	0.19311	0.19341	0.19112	0.19141	0.1923	0.19229	0.19165	0.19196	0.19157	0.19218	0.19134	0.19228
0.00584	0.1931	0.19341	0.19106	0.19142	0.19227	0.19229	0.19167	0.19196	0.19165	0.19218	0.19131	0.19229
0.00585	0.19305	0.19341	0.19106	0.19142	0.19214	0.19229	0.19181	0.19196	0.19158	0.19218	0.19134	0.19229
0.00586	0.19306	0.19341	0.19106	0.19142	0.19211	0.19229	0.19186	0.19196	0.19151	0.19218	0.19127	0.19229
0.00588	0.19301	0.19341	0.19106	0.19142	0.19216	0.1923	0.19184	0.19196	0.19151	0.19219	0.19128	0.19229
0.00589	0.19312	0.19341	0.19102	0.19142	0.19212	0.1923	0.19187	0.19196	0.19155	0.19219	0.19123	0.1923
0.0059	0.19309	0.19341	0.19107	0.19142	0.19214	0.1923	0.19178	0.19196	0.1916	0.19219	0.1913	0.1923
0.00591	0.19311	0.19341	0.19104	0.19142	0.19218	0.1923	0.19173	0.19196	0.19152	0.19219	0.19126	0.1923
0.00592	0.19304	0.19341	0.19105	0.19142	0.19219	0.1923	0.19179	0.19196	0.19158	0.19219	0.19125	0.1923
0.00594	0.19321	0.19341	0.19109	0.19142	0.19219	0.1923	0.19181	0.19197	0.19156	0.19219	0.19129	0.19231
0.00595	0.19319	0.19341	0.1911	0.19142	0.19218	0.1923	0.19186	0.19197	0.19155	0.19219	0.19132	0.19231
0.00596	0.19314	0.19341	0.1911	0.19142	0.19218	0.1923	0.19186	0.19197	0.19166	0.19219	0.19128	0.19231
0.00598	0.19305	0.19341	0.19111	0.19142	0.19217	0.1923	0.19185	0.19197	0.19165	0.1922	0.19116	0.19231
0.00599	0.19291	0.19341	0.19115	0.19142	0.19216	0.1923	0.19192	0.19197	0.19161	0.1922	0.19115	0.19232
0.006	0.19295	0.19341	0.1911	0.19142	0.19213	0.1923	0.19194	0.19197	0.19169	0.1922	0.19115	0.19232
0.00601	0.19297	0.19341	0.19111	0.19142	0.19219	0.1923	0.19187	0.19197	0.19157	0.1922	0.19112	0.19232
0.00603	0.19297	0.19341	0.19119	0.19142	0.19215	0.1923	0.19183	0.19197	0.19158	0.1922	0.19123	0.19232
0.00604	0.19309	0.19341	0.19121	0.19142	0.19209	0.1923	0.1918	0.19197	0.19155	0.1922	0.19121	0.19233
0.00605	0.19315	0.19341	0.1912	0.19142	0.19205	0.1923	0.19175	0.19197	0.19161	0.1922	0.19115	0.19233
0.00606	0.19317	0.19341	0.1912	0.19142	0.19213	0.19231	0.19181	0.19197	0.19161	0.19221	0.19111	0.19233
0.00607	0.19317	0.19341	0.19121	0.19142	0.19218	0.19231	0.1918	0.19198	0.19167	0.19221	0.19118	0.19233
0.00609	0.19324	0.19341	0.19111	0.19142	0.19214	0.19231	0.19191	0.19198	0.19167	0.19221	0.19129	0.19234
0.0061	0.1933	0.19341	0.19115	0.19142	0.19205	0.19231	0.19182	0.19198	0.1916	0.19221	0.19132	0.19234
0.00611	0.19329	0.19341	0.19109	0.19143	0.19205	0.19231	0.19181	0.19198	0.19156	0.19221	0.19135	0.19234
0.00613	0.19319	0.19341	0.19109	0.19143	0.19211	0.19231	0.19178	0.19198	0.19144	0.19221	0.19137	0.19234
0.00614	0.19314	0.19342	0.19103	0.19143	0.19212	0.19231	0.19165	0.19198	0.19152	0.19221	0.19126	0.19235
0.00615	0.19309	0.19342	0.19103	0.19143	0.19208	0.19231	0.19173	0.19198	0.19165	0.19221	0.19129	0.19235
0.00616	0.19312	0.19342	0.19112	0.19143	0.19211	0.19231	0.19173	0.19198	0.19183	0.19222	0.19127	0.19235
0.00617	0.19316	0.19342	0.19115	0.19143	0.19214	0.19231	0.1918	0.19198	0.19188	0.19222	0.19131	0.19235
0.00619	0.1932	0.19342	0.19119	0.19143	0.19213	0.19231	0.19184	0.19198	0.19183	0.19222	0.19128	0.19236
0.0062	0.19319	0.19342	0.19121	0.19143	0.19208	0.19231	0.19185	0.19198	0.19183	0.19222	0.19134	0.19236
0.00621	0.19317	0.19342	0.19119	0.19143	0.19208	0.19231	0.19184	0.19199	0.19183	0.19222	0.19128	0.19236
0.00622	0.19325	0.19342	0.19118	0.19143	0.19212	0.19231	0.19192	0.19199	0.1918	0.19222	0.19131	0.19236
0.00624	0.1932	0.19342	0.1912	0.19143	0.19205	0.19231	0.19184	0.19199	0.19169	0.19222	0.19125	0.19237
0.00625	0.19328	0.19342	0.1912	0.19143	0.19203	0.19232	0.19176	0.19199	0.19156	0.19222	0.1912	0.19237
0.00626	0.19321	0.19342	0.19114	0.19143	0.19203	0.19232	0.19167	0.19199	0.19165	0.19223	0.19123	0.19237
0.00628	0.19319	0.19342	0.19117	0.19143	0.19207	0.19232	0.19172	0.19199	0.19169	0.19223	0.19131	0.19237
0.00629	0.19309	0.19342	0.19116	0.19143	0.19209	0.19232	0.19174	0.19199	0.19174	0.19223	0.19126	0.19238
0.0063	0.193	0.19342	0.19109	0.19143	0.19207	0.19232	0.19177	0.19199	0.1917	0.19223	0.19111	0.19238
0.00631	0.19305	0.19342	0.19115	0.19143	0.19207	0.19232	0.19179	0.19199	0.1918	0.19223	0.19127	0.19238
0.00632	0.19305	0.19342	0.19114	0.19143	0.19208	0.19232	0.19179	0.19199	0.19189	0.19223	0.19131	0.19238
0.00634	0.19314	0.19342	0.19116	0.19143	0.1922	0.19232	0.19179	0.19199	0.19188	0.19223	0.19124	0.19239
0.00635	0.19312	0.19342	0.19129	0.19143	0.19214	0.19232	0.19176	0.19199	0.19192	0.19223	0.19113	0.19239
0.00636	0.1931	0.19342	0.19134	0.19143	0.19215	0.19232	0.19174	0.192	0.19198	0.19224	0.19111	0.19239
0.00637	0.19315	0.19342	0.1914	0.19143	0.19218	0.19232	0.19178	0.192	0.19194	0.19224	0.19115	0.19239
0.00639	0.19316	0.19342	0.19134	0.19144	0.19221	0.19232	0.19184	0.192	0.1919	0.19224	0.19118	0.19239
0.0064	0.19311	0.19342	0.19132	0.19144	0.19226	0.19232	0.19176	0.192	0.19193	0.19224	0.19117	0.1924
0.00641	0.19314	0.19342	0.19124	0.19144	0.19226	0.19232	0.19167	0.192	0.19184	0.19224	0.19107	0.1924
0.00643	0.19306	0.19342	0.19126	0.19144	0.19231	0.19232	0.19174	0.192	0.19189	0.19224	0.19107	0.1924
0.00644	0.19309	0.19342	0.19127	0.19144	0.19227	0.19233	0.19188	0.192	0.19197	0.19224	0.19114	0.1924
0.00645	0.19315	0.19342	0.19123	0.19144	0.19227	0.19233	0.19184	0.192	0.19198	0.19225	0.19123	0.19241
0.00646	0.19328	0.19342	0.19125	0.19144	0.19225	0.19233	0.19191	0.192	0.19212	0.19225	0.19126	0.19241
0.00647	0.19323	0.19342	0.19127	0.19144	0.19221	0.19233	0.19195	0.192	0.19206	0.19225	0.19133	0.19241
0.00649	0.19324	0.19342	0.19123	0.19144	0.1923	0.19233	0.19194	0.192	0.19203	0.19225	0.19135	0.19241
0.0065	0.19317	0.19342	0.1913	0.19144	0.19231	0.19233	0.19195	0.19201	0.19209	0.19225	0.19129	0.19242
0.00651	0.19317	0.19342	0.19132	0.19144	0.1923	0.19233	0.19193	0.19201	0.19202	0.19225	0.19127	0.19242
0.00653	0.19316	0.19342	0.19131	0.19144	0.19221	0.19233	0.19186	0.19201	0.19197	0.19225	0.19132	0.19242
0.00654	0.19319	0.19342	0.19127	0.19144	0.19218	0.19233	0.19183	0.19201	0.19193	0.19225	0.19135	0.19242
0.00655	0.1931	0.19342	0.19125	0.19144	0.19215	0.19233	0.19184	0.19201	0.19195	0.19226	0.19142	0.19243
0.00656	0.19314	0.19342	0.19115	0.19144	0.19218	0.19233	0.19191	0.19201	0.19202	0.19226	0.19138	0.19243
0.00658	0.19314	0.19342	0.19118	0.19144	0.19218	0.19233	0.19186	0.19201	0.19216	0.19226	0.19144	0.19243
0.00659	0.19315	0.19342	0.19114	0.19144	0.19211	0.19233	0.192	0.19201	0.19218	0.19226	0.19143	0.19243
0.0066	0.19309	0.19342	0.1911	0.19144	0.1921	0.19233	0.19196	0.19201	0.19226	0.19226	0.19142	0.19244
0.00661	0.19314	0.19342	0.1911	0.19144	0.19217	0.19233	0.19189	0.19201	0.19218	0.19226	0.19134	0.19244
0.00662	0.19314	0.19342	0.1911	0.19144	0.19215	0.19234	0.19194	0.19201	0.19207	0.19226	0.19147	0.19244
0.00664	0.19321	0.19342	0.1911	0.19144	0.19213	0.19234	0.1919	0.19202	0.19212	0.19226	0.19153	0.19244
0.00665	0.19314	0.19342	0.1912	0.19144	0.19213	0.19234	0.19194	0.19202	0.19223	0.19227	0.19152	0.19245
0.00666	0.19314	0.19342	0.19122	0.19145	0.19218	0.19234	0.19197	0.19202	0.19223	0.19227	0.19151	0.19245
0.00668	0.19304	0.19342	0.1913	0.19145	0.19225	0.19234	0.1919	0.19202	0.19222	0.19227	0.1915	0.19245
0.00669	0.19297	0.19343	0.19137	0.19145	0.19222	0.19234	0.19188	0.19202	0.19214	0.19227	0.19155	0.19245
0.0067	0.193	0.19343	0.19141	0.19145	0.19217	0.19234	0.19182	0.19202	0.19225	0.19227	0.19159	0.19246
0.00671	0.19309	0.19343	0.19136	0.19145	0.19214	0.19234	0.19189	0.19202	0.19216	0.19227	0.19162	0.19246
0.00673	0.19315	0.19343	0.19135	0.19145	0.19213	0.19234	0.19184	0.19202	0.19214	0.19227	0.19152	0.19246
0.00674	0.1931	0.19343	0.19142	0.19145	0.19215	0.19234	0.19184	0.19202	0.19217	0.19227	0.19145	0.19246
0.00675	0.19302	0.19343	0.19148	0.19145	0.19212	0.19234	0.1919	0.19202	0.19212	0.19228	0.19143	0.19247
0.00676	0.19298	0.19343	0.1914	0.19145	0.19204	0.19234	0.19193	0.19202	0.19209	0.19228	0.19147	0.19247
0.00677	0.19312	0.19343	0.19138	0.19145	0.19207	0.19234	0.19199	0.19202	0.19209	0.19228	0.19147	0.19247
0.00679	0.19314	0.19343	0.19141	0.19145	0.192	0.19234	0.19196	0.19203	0.19202	0.19228	0.19147	0.19247
0.0068	0.1931	0.19343	0.19133	0.19145	0.19204	0.19234	0.19194	0.19203	0.19208	0.19228	0.19144	0.19248
0.00681	0.19306	0.19343	0.19123	0.19145	0.19201	0.19235	0.19198	0.19203	0.19194	0.19228	0.19147	0.19248
0.00683	0.19311	0.19343	0.19117	0.19145	0.19207	0.19235	0.192	0.19203	0.19194	0.19228	0.19145	0.19248
0.00684	0.19312	0.19343	0.19127	0.19145	0.19201	0.19235	0.19207	0.19203	0.19198	0.19228	0.19147	0.19248
0.00685	0.19304	0.19343	0.19131	0.19145	0.19211	0.19235	0.19194	0.19203	0.192	0.19229	0.19151	0.19249
0.00686	0.193	0.19343	0.19136	0.19145	0.19215	0.19235	0.19189	0.19203	0.19207	0.19229	0.19151	0.19249
0.00688	0.1931	0.19343	0.19137	0.19145	0.19212	0.19235	0.19189	0.19203	0.19207	0.19229	0.19148	0.19249
0.00689	0.19321	0.19343	0.19141	0.19145	0.19213	0.19235	0.19191	0.19203	0.19212	0.19229	0.19154	0.19249
0.0069	0.19319	0.19343	0.1914	0.19145	0.19216	0.19235	0.19185	0.19203	0.19211	0.19229	0.1915	0.1925
0.00691	0.1932	0.19343	0.19144	0.19145	0.19211	0.19235	0.19191	0.19203	0.19207	0.19229	0.19153	0.1925
0.00692	0.19319	0.19343	0.19136	0.19145	0.19207	0.19235	0.19193	0.19204	0.19202	0.19229	0.19149	0.1925
0.00694	0.19315	0.19343	0.19138	0.19146	0.19204	0.19235	0.19194	0.19204	0.19204	0.1923	0.19148	0.1925
0.00695	0.19315	0.19343	0.19138	0.19146	0.19203	0.19235	0.19199	0.19204	0.19203	0.1923	0.19146	0.19251
0.00696	0.1931	0.19343	0.1914	0.19146	0.19208	0.19235	0.1919	0.19204	0.19203	0.1923	0.19149	0.19251
0.00698	0.19306	0.19343	0.19144	0.19146	0.19209	0.19235	0.1919	0.19204	0.19207	0.1923	0.19151	0.19251
0.00699	0.19304	0.19343	0.19149	0.19146	0.19209	0.19235	0.19188	0.19204	0.19206	0.1923	0.19138	0.19251
0.007	0.19312	0.19343	0.19146	0.19146	0.19222	0.19236	0.19187	0.19204	0.19204	0.1923	0.19126	0.19251
0.00701	0.19319	0.19343	0.19141	0.19146	0.19212	0.19236	0.19186	0.19204	0.19204	0.1923	0.19132	0.19252
0.00703	0.19326	0.19343	0.19149	0.19146	0.19215	0.19236	0.19195	0.19204	0.19207	0.1923	0.19134	0.19252
0.00704	0.19324	0.19343	0.19146	0.19146	0.19212	0.19236	0.19197	0.19204	0.19195	0.19231	0.19132	0.19252
0.00705	0.19328	0.19343	0.19136	0.19146	0.1922	0.19236	0.192	0.19204	0.19193	0.19231	0.19139	0.19252
0.00706	0.19329	0.19343	0.19141	0.19146	0.19223	0.19236	0.19194	0.19205	0.19206	0.19231	0.19131	0.19253
0.00707	0.19324	0.19343	0.19141	0.19146	0.19223	0.19236	0.19198	0.19205	0.19216	0.19231	0.19133	0.19253
0.00709	0.1932	0.19343	0.19141	0.19146	0.19216	0.19236	0.19202	0.19205	0.19228	0.19231	0.19138	0.19253
0.0071	0.1931	0.19343	0.19136	0.19146	0.19213	0.19236	0.19205	0.19205	0.19236	0.19231	0.19134	0.19253
0.00711	0.19319	0.19343	0.19135	0.19146	0.19202	0.19236	0.19204	0.19205	0.19223	0.19231	0.19132	0.19254
0.00713	0.19315	0.19343	0.19133	0.19146	0.19214	0.19236	0.19197	0.19205	0.19217	0.19231	0.19132	0.19254
0.00714	0.19315	0.19343	0.19126	0.19146	0.19218	0.19236	0.19189	0.19205	0.19217	0.19232	0.19144	0.19254
0.00715	0.19315	0.19343	0.19135	0.19146	0.1922	0.19236	0.19185	0.19205	0.19208	0.19232	0.19145	0.19254
0.00716	0.19307	0.19343	0.19137	0.19146	0.19215	0.19236	0.19189	0.19205	0.19208	0.19232	0.19145	0.19255
0.00718	0.19318	0.19343	0.19142	0.19146	0.19212	0.19236	0.19192	0.19205	0.192	0.19232	0.19145	0.19255
0.00719	0.19319	0.19343	0.1914	0.19146	0.19212	0.19237	0.19185	0.19205	0.19207	0.19232	0.19143	0.19255
0.0072	0.1932	0.19343	0.19147	0.19146	0.19215	0.19237	0.19191	0.19205	0.19216	0.19232	0.1915	0.19255
0.00721	0.19314	0.19343	0.19148	0.19147	0.19219	0.19237	0.19189	0.19206	0.19231	0.19232	0.1915	0.19256
0.00722	0.19326	0.19344	0.19151	0.19147	0.19223	0.19237	0.19187	0.19206	0.19222	0.19232	0.19144	0.19256
0.00724	0.19323	0.19344	0.19142	0.19147	0.19227	0.19237	0.19184	0.19206	0.19208	0.19233	0.19154	0.19256
0.00725	0.19323	0.19344	0.19142	0.19147	0.19218	0.19237	0.19186	0.19206	0.19208	0.19233	0.19151	0.19256
0.00726	0.19319	0.19344	0.19141	0.19147	0.19223	0.19237	0.19194	0.19206	0.19214	0.19233	0.19159	0.19257
0.00728	0.19312	0.19344	0.19142	0.19147	0.19217	0.19237	0.19196	0.19206	0.19211	0.19233	0.19159	0.19257
0.00729	0.19307	0.19344	0.1915	0.19147	0.19224	0.19237	0.19199	0.19206	0.1922	0.19233	0.19155	0.19257
0.0073	0.19307	0.19344	0.19147	0.19147	0.19221	0.19237	0.19196	0.19206	0.19232	0.19233	0.19157	0.19257
0.00731	0.19306	0.19344	0.19152	0.19147	0.19213	0.19237	0.19194	0.19206	0.19234	0.19233	0.19152	0.19258
0.00732	0.19317	0.19344	0.19145	0.19147	0.1921	0.19237	0.19199	0.19206	0.19236	0.19233	0.19157	0.19258
0.00734	0.19311	0.19344	0.1914	0.19147	0.19212	0.19237	0.19197	0.19206	0.19223	0.19234	0.19152	0.19258
0.00735	0.19324	0.19344	0.19133	0.19147	0.19208	0.19237	0.19203	0.19207	0.19221	0.19234	0.19164	0.19258
0.00736	0.19329	0.19344	0.19144	0.19147	0.19219	0.19237	0.1919	0.19207	0.19209	0.19234	0.19167	0.19259
0.00737	0.19334	0.19344	0.1914	0.19147	0.19221	0.19238	0.19177	0.19207	0.19214	0.19234	0.19159	0.19259
0.00739	0.19345	0.19344	0.19146	0.19147	0.1922	0.19238	0.19187	0.19207	0.19212	0.19234	0.19167	0.19259
0.0074	0.19348	0.19344	0.19141	0.19147	0.19224	0.19238	0.19191	0.19207	0.1922	0.19234	0.19171	0.19259
0.00741	0.1934	0.19344	0.19139	0.19147	0.19229	0.19238	0.19194	0.19207	0.19218	0.19234	0.19166	0.1926
0.00743	0.1934	0.19344	0.19137	0.19147	0.19237	0.19238	0.19197	0.19207	0.1922	0.19235	0.1917	0.1926
0.00744	0.19335	0.19344	0.19136	0.19147	0.19234	0.19238	0.19196	0.19207	0.19216	0.19235	0.19167	0.1926
0.00745	0.19343	0.19344	0.19136	0.19147	0.19223	0.19238	0.19193	0.19207	0.19218	0.19235	0.19176	0.1926
0.00746	0.19342	0.19344	0.19141	0.19147	0.19224	0.19238	0.19195	0.19207	0.19232	0.19235	0.19168	0.1926
0.00747	0.1934	0.19344	0.19143	0.19147	0.19227	0.19238	0.19205	0.19207	0.19232	0.19235	0.19166	0.19261
0.00749	0.19347	0.19344	0.19143	0.19148	0.19229	0.19238	0.19195	0.19208	0.19234	0.19235	0.19172	0.19261
0.0075	0.19339	0.19344	0.19136	0.19148	0.19233	0.19238	0.19187	0.19208	0.19232	0.19235	0.1918	0.19261
0.00751	0.1934	0.19344	0.19138	0.19148	0.1923	0.19238	0.19179	0.19208	0.19223	0.19235	0.19183	0.19261
0.00752	0.19342	0.19344	0.19133	0.19148	0.19234	0.19238	0.19184	0.19208	0.19227	0.19236	0.19186	0.19262
0.00754	0.19343	0.19344	0.19136	0.19148	0.19238	0.19238	0.19185	0.19208	0.1922	0.19236	0.19182	0.19262
0.00755	0.19335	0.19344	0.19146	0.19148	0.19225	0.19238	0.19198	0.19208	0.19216	0.19236	0.19183	0.19262
0.00756	0.1933	0.19344	0.19144	0.19148	0.19231	0.19238	0.19198	0.19208	0.1922	0.19236	0.19189	0.19262
0.00758	0.19328	0.19344	0.19136	0.19148	0.1923	0.19239	0.19197	0.19208	0.19216	0.19236	0.19186	0.19263
0.00759	0.19333	0.19344	0.19141	0.19148	0.19224	0.19239	0.19194	0.19208	0.1923	0.19236	0.19185	0.19263
0.0076	0.19329	0.19344	0.19139	0.19148	0.19232	0.19239	0.19196	0.19208	0.19234	0.19236	0.19181	0.19263
0.00761	0.19311	0.19344	0.19142	0.19148	0.1923	0.19239	0.19198	0.19208	0.19241	0.19236	0.19178	0.19263
0.00762	0.19309	0.19344	0.19139	0.19148	0.19223	0.19239	0.19199	0.19208	0.19245	0.19237	0.19175	0.19264
0.00764	0.19319	0.19344	0.19137	0.19148	0.19233	0.19239	0.19205	0.19209	0.19231	0.19237	0.19168	0.19264
0.00765	0.19326	0.19344	0.19141	0.19148	0.19239	0.19239	0.19211	0.19209	0.19235	0.19237	0.19166	0.19264
0.00766	0.19323	0.19344	0.19148	0.19148	0.1923	0.19239	0.19204	0.19209	0.1924	0.19237	0.19169	0.19264
0.00768	0.19324	0.19344	0.19146	0.19148	0.19239	0.19239	0.19205	0.19209	0.19227	0.19237	0.19177	0.19265
0.00769	0.19324	0.19344	0.19146	0.19148	0.19245	0.19239	0.1921	0.19209	0.19217	0.19237	0.19184	0.19265
0.0077	0.19326	0.19344	0.1914	0.19148	0.1925	0.19239	0.19208	0.19209	0.19214	0.19237	0.19183	0.19265
0.00771	0.19328	0.19344	0.19145	0.19148	0.19252	0.19239	0.19203	0.19209	0.19211	0.19237	0.19182	0.19265
0.00773	0.19323	0.19344	0.19144	0.19148	0.19248	0.19239	0.19202	0.19209	0.19227	0.19238	0.19175	0.19266
0.00774	0.19317	0.19344	0.19137	0.19148	0.19243	0.19239	0.19194	0.19209	0.19221	0.19238	0.1919	0.19266
0.00775	0.19315	0.19344	0.19145	0.19148	0.19239	0.19239	0.19199	0.19209	0.19226	0.19238	0.19186	0.19266
0.00776	0.1932	0.19345	0.19148	0.19149	0.19234	0.1924	0.19188	0.19209	0.19223	0.19238	0.19184	0.19266
0.00777	0.19331	0.19345	0.19149	0.19149	0.19234	0.1924	0.19191	0.1921	0.19217	0.19238	0.19189	0.19267
0.00779	0.1933	0.19345	0.19141	0.19149	0.19241	0.1924	0.19197	0.1921	0.19216	0.19238	0.19184	0.19267
0.0078	0.19334	0.19345	0.19146	0.19149	0.1925	0.1924	0.19194	0.1921	0.19214	0.19238	0.19182	0.19267
0.00781	0.19331	0.19345	0.19142	0.19149	0.19254	0.1924	0.19195	0.1921	0.19212	0.19238	0.1918	0.19267
0.00783	0.19338	0.19345	0.19143	0.19149	0.19251	0.1924	0.1919	0.1921	0.19211	0.19239	0.19187	0.19268
0.00784	0.19324	0.19345	0.1914	0.19149	0.19249	0.1924	0.1919	0.1921	0.19217	0.19239	0.19181	0.19268
0.00785	0.19326	0.19345	0.19145	0.19149	0.19258	0.1924	0.19191	0.1921	0.1922	0.19239	0.19182	0.19268
0.00786	0.19334	0.19345	0.19144	0.19149	0.19252	0.1924	0.19202	0.1921	0.19226	0.19239	0.19177	0.19268
0.00788	0.19335	0.19345	0.19143	0.19149	0.19259	0.1924	0.19205	0.1921	0.19234	0.19239	0.19177	0.19268
0.00789	0.19325	0.19345	0.19143	0.19149	0.19255	0.1924	0.19202	0.1921	0.19245	0.19239	0.19175	0.19269
0.0079	0.19324	0.19345	0.1915	0.19149	0.19263	0.1924	0.19207	0.1921	0.19232	0.19239	0.19177	0.19269
0.00791	0.19312	0.19345	0.19151	0.19149	0.19262	0.1924	0.19205	0.1921	0.1923	0.1924	0.19178	0.19269
0.00792	0.19307	0.19345	0.19151	0.19149	0.19264	0.1924	0.19215	0.19211	0.19228	0.1924	0.19175	0.19269
0.00794	0.19315	0.19345	0.19143	0.19149	0.19267	0.1924	0.19214	0.19211	0.19228	0.1924	0.19174	0.1927
0.00795	0.1933	0.19345	0.1915	0.19149	0.19267	0.19241	0.19212	0.19211	0.19226	0.1924	0.19177	0.1927
0.00796	0.19331	0.19345	0.19152	0.19149	0.19262	0.19241	0.19209	0.19211	0.19221	0.1924	0.19176	0.1927
0.00797	0.19335	0.19345	0.19158	0.19149	0.19251	0.19241	0.19209	0.19211	0.19216	0.1924	0.19179	0.1927
0.00799	0.19339	0.19345	0.19162	0.19149	0.19251	0.19241	0.19199	0.19211	0.19211	0.1924	0.1918	0.19271
0.008	0.1934	0.19345	0.19152	0.19149	0.19247	0.19241	0.19198	0.19211	0.19209	0.1924	0.1918	0.19271
0.00801	0.19353	0.19345	0.19153	0.19149	0.19249	0.19241	0.19197	0.19211	0.19211	0.19241	0.19183	0.19271
0.00802	0.19357	0.19345	0.19151	0.19149	0.19254	0.19241	0.19202	0.19211	0.19216	0.19241	0.19186	0.19271
0.00804	0.19352	0.19345	0.19161	0.1915	0.19243	0.19241	0.19194	0.19211	0.19218	0.19241	0.19189	0.19272
0.00805	0.19347	0.19345	0.19155	0.1915	0.19254	0.19241	0.19191	0.19211	0.19202	0.19241	0.19198	0.19272
0.00806	0.19351	0.19345	0.19151	0.1915	0.19245	0.19241	0.19189	0.19212	0.19199	0.19241	0.19192	0.19272
0.00808	0.19347	0.19345	0.19146	0.1915	0.19246	0.19241	0.19199	0.19212	0.19199	0.19241	0.19203	0.19272
0.00809	0.19344	0.19345	0.19145	0.1915	0.19246	0.19241	0.1921	0.19212	0.19212	0.19241	0.19194	0.19273
0.0081	0.19329	0.19345	0.1914	0.1915	0.19243	0.19241	0.19205	0.19212	0.19202	0.19241	0.19189	0.19273
0.00811	0.19326	0.19345	0.19144	0.1915	0.19245	0.19241	0.19208	0.19212	0.19221	0.19242	0.19173	0.19273
0.00813	0.19324	0.19345	0.19143	0.1915	0.19247	0.19241	0.19211	0.19212	0.19214	0.19242	0.19177	0.19273
0.00814	0.19321	0.19345	0.19149	0.1915	0.19245	0.19242	0.19211	0.19212	0.19212	0.19242	0.19182	0.19274
0.00815	0.19318	0.19345	0.19154	0.1915	0.19243	0.19242	0.19214	0.19212	0.19226	0.19242	0.19183	0.19274
0.00816	0.19316	0.19345	0.19155	0.1915	0.1924	0.19242	0.19209	0.19212	0.1923	0.19242	0.19195	0.19274
0.00818	0.19318	0.19345	0.19152	0.1915	0.19245	0.19242	0.19201	0.19212	0.19237	0.19242	0.19198	0.19274
0.00819	0.19315	0.19345	0.19141	0.1915	0.19249	0.19242	0.19205	0.19212	0.19231	0.19242	0.19198	0.19275
0.0082	0.19329	0.19345	0.1914	0.1915	0.19251	0.19242	0.19204	0.19213	0.19227	0.19242	0.19192	0.19275
0.00821	0.19339	0.19345	0.19145	0.1915	0.19253	0.19242	0.1921	0.19213	0.19223	0.19243	0.19188	0.19275
0.00822	0.19326	0.19345	0.19146	0.1915	0.19235	0.19242	0.19205	0.19213	0.19218	0.19243	0.19191	0.19275
0.00824	0.1932	0.19345	0.19136	0.1915	0.19236	0.19242	0.19202	0.19213	0.19216	0.19243	0.19186	0.19275
0.00825	0.19314	0.19345	0.19127	0.1915	0.19242	0.19242	0.19205	0.19213	0.19213	0.19243	0.19195	0.19276
0.00826	0.19311	0.19345	0.19128	0.1915	0.19245	0.19242	0.19207	0.19213	0.1923	0.19243	0.19195	0.19276
0.00827	0.19331	0.19345	0.19129	0.1915	0.1925	0.19242	0.192	0.19213	0.19234	0.19243	0.1919	0.19276
0.00829	0.19337	0.19345	0.19134	0.1915	0.1925	0.19242	0.19202	0.19213	0.19223	0.19243	0.19196	0.19276
0.0083	0.19338	0.19345	0.19134	0.1915	0.1924	0.19242	0.19208	0.19213	0.19222	0.19243	0.19186	0.19277
0.00831	0.19325	0.19346	0.19127	0.19151	0.19241	0.19242	0.19204	0.19213	0.19207	0.19244	0.19182	0.19277
0.00833	0.19317	0.19346	0.19128	0.19151	0.19248	0.19243	0.19207	0.19213	0.19203	0.19244	0.19177	0.19277
0.00834	0.19329	0.19346	0.19139	0.19151	0.1925	0.19243	0.19212	0.19213	0.19197	0.19244	0.19179	0.19277
0.00835	0.19324	0.19346	0.1914	0.19151	0.19248	0.19243	0.19212	0.19214	0.192	0.19244	0.19186	0.19278
0.00836	0.1932	0.19346	0.19146	0.19151	0.19247	0.19243	0.19217	0.19214	0.19202	0.19244	0.19191	0.19278
0.00838	0.19321	0.19346	0.1915	0.19151	0.19248	0.19243	0.19214	0.19214	0.19211	0.19244	0.19191	0.19278
0.00839	0.19329	0.19346	0.19141	0.19151	0.1924	0.19243	0.19199	0.19214	0.19207	0.19244	0.19204	0.19278
0.0084	0.19337	0.19346	0.19144	0.19151	0.19235	0.19243	0.19192	0.19214	0.19212	0.19244	0.19197	0.19279
0.00841	0.19328	0.19346	0.1915	0.19151	0.19224	0.19243	0.19196	0.19214	0.19222	0.19245	0.19205	0.19279
0.00843	0.19326	0.19346	0.19151	0.19151	0.19226	0.19243	0.19194	0.19214	0.19217	0.19245	0.19192	0.19279
0.00844	0.19318	0.19346	0.19143	0.19151	0.19229	0.19243	0.19198	0.19214	0.19211	0.19245	0.19188	0.19279
0.00845	0.19335	0.19346	0.1914	0.19151	0.19237	0.19243	0.19196	0.19214	0.19211	0.19245	0.19192	0.1928
0.00846	0.19342	0.19346	0.19138	0.19151	0.19233	0.19243	0.19199	0.19214	0.19211	0.19245	0.19191	0.1928
0.00847	0.19343	0.19346	0.19141	0.19151	0.19237	0.19243	0.19189	0.19214	0.19204	0.19245	0.19189	0.1928
0.00849	0.19339	0.19346	0.19139	0.19151	0.19241	0.19243	0.19189	0.19215	0.19202	0.19245	0.19186	0.1928
0.0085	0.19334	0.19346	0.19146	0.19151	0.19244	0.19243	0.19205	0.19215	0.192	0.19246	0.19183	0.19281
0.00851	0.19343	0.19346	0.19134	0.19151	0.19239	0.19244	0.19202	0.19215	0.19212	0.19246	0.19183	0.19281
0.00852	0.19326	0.19346	0.19145	0.19151	0.1925	0.19244	0.19204	0.19215	0.19214	0.19246	0.19183	0.19281
0.00854	0.19329	0.19346	0.19151	0.19151	0.19246	0.19244	0.19199	0.19215	0.19203	0.19246	0.19178	0.19281
0.00855	0.19337	0.19346	0.19143	0.19151	0.19243	0.19244	0.19197	0.19215	0.19188	0.19246	0.19176	0.19281
0.00856	0.19347	0.19346	0.19137	0.19151	0.19241	0.19244	0.19181	0.19215	0.19197	0.19246	0.19191	0.19282
0.00857	0.19345	0.19346	0.19138	0.19151	0.1925	0.19244	0.19178	0.19215	0.19204	0.19246	0.19199	0.19282
0.00859	0.19335	0.19346	0.1915	0.19152	0.19249	0.19244	0.19184	0.19215	0.19198	0.19246	0.19199	0.19282
0.0086	0.19331	0.19346	0.19155	0.19152	0.19251	0.19244	0.192	0.19215	0.19203	0.19247	0.19208	0.19282
0.00861	0.19329	0.19346	0.19155	0.19152	0.19247	0.19244	0.19196	0.19215	0.19206	0.19247	0.19205	0.19283
0.00863	0.1933	0.19346	0.1915	0.19152	0.1925	0.19244	0.19184	0.19215	0.19203	0.19247	0.19208	0.19283
0.00864	0.19331	0.19346	0.19154	0.19152	0.19255	0.19244	0.19178	0.19216	0.19203	0.19247	0.19205	0.19283
0.00865	0.19348	0.19346	0.19144	0.19152	0.19246	0.19244	0.19178	0.19216	0.19216	0.19247	0.19207	0.19283
0.00866	0.19331	0.19346	0.1914	0.19152	0.19246	0.19244	0.19189	0.19216	0.1922	0.19247	0.19195	0.19284
0.00868	0.19326	0.19346	0.19142	0.19152	0.19244	0.19244	0.19194	0.19216	0.19225	0.19247	0.192	0.19284
0.00869	0.19328	0.19346	0.19139	0.19152	0.1924	0.19244	0.19196	0.19216	0.19226	0.19247	0.19199	0.19284
0.0087	0.19328	0.19346	0.19141	0.19152	0.19239	0.19244	0.19195	0.19216	0.19227	0.19248	0.19194	0.19284
0.00871	0.1934	0.19346	0.19142	0.19152	0.19245	0.19245	0.19204	0.19216	0.19227	0.19248	0.19195	0.19285
0.00873	0.19338	0.19346	0.19141	0.19152	0.1924	0.19245	0.19199	0.19216	0.19214	0.19248	0.19196	0.19285
0.00874	0.19328	0.19346	0.19139	0.19152	0.19241	0.19245	0.19194	0.19216	0.19207	0.19248	0.19196	0.19285
0.00875	0.19329	0.19346	0.19143	0.19152	0.19245	0.19245	0.19199	0.19216	0.19209	0.19248	0.19183	0.19285
0.00876	0.19333	0.19346	0.19154	0.19152	0.19242	0.19245	0.19197	0.19216	0.19208	0.19248	0.19187	0.19286
0.00877	0.19334	0.19346	0.19157	0.19152	0.19239	0.19245	0.19203	0.19217	0.19211	0.19248	0.19194	0.19286
0.00879	0.19329	0.19346	0.19153	0.19152	0.19241	0.19245	0.19206	0.19217	0.19217	0.19248	0.19192	0.19286
0.0088	0.19314	0.19346	0.19149	0.19152	0.19231	0.19245	0.19202	0.19217	0.19211	0.19249	0.19193	0.19286
0.00881	0.19326	0.19346	0.19147	0.19152	0.19229	0.19245	0.19197	0.19217	0.19214	0.19249	0.19191	0.19287
0.00882	0.19326	0.19346	0.19147	0.19152	0.19235	0.19245	0.19197	0.19217	0.19218	0.19249	0.19196	0.19287
0.00884	0.19326	0.19346	0.19147	0.19152	0.19247	0.19245	0.19194	0.19217	0.19221	0.19249	0.19188	0.19287
0.00885	0.19328	0.19347	0.19143	0.19152	0.19235	0.19245	0.19194	0.19217	0.19209	0.19249	0.1918	0.19287
0.00886	0.19324	0.19347	0.19146	0.19153	0.19235	0.19245	0.19202	0.19217	0.19207	0.19249	0.19187	0.19287
0.00887	0.19319	0.19347	0.19147	0.19153	0.19233	0.19245	0.19194	0.19217	0.19214	0.19249	0.1919	0.19288
0.00889	0.19323	0.19347	0.19149	0.19153	0.19242	0.19245	0.19195	0.19217	0.19223	0.19249	0.19192	0.19288
0.0089	0.1933	0.19347	0.19146	0.19153	0.19239	0.19246	0.19194	0.19217	0.19209	0.1925	0.19199	0.19288
0.00891	0.19321	0.19347	0.19147	0.19153	0.1924	0.19246	0.19192	0.19218	0.19202	0.1925	0.1919	0.19288
0.00893	0.19316	0.19347	0.19158	0.19153	0.19247	0.19246	0.19191	0.19218	0.19197	0.1925	0.19196	0.19289
0.00894	0.19319	0.19347	0.19162	0.19153	0.19245	0.19246	0.19194	0.19218	0.19191	0.1925	0.19188	0.19289
0.00895	0.19326	0.19347	0.19167	0.19153	0.19243	0.19246	0.19189	0.19218	0.19191	0.1925	0.19193	0.19289
0.00896	0.19328	0.19347	0.19159	0.19153	0.19241	0.19246	0.19192	0.19218	0.19197	0.1925	0.19193	0.19289
0.00898	0.19329	0.19347	0.19152	0.19153	0.19244	0.19246	0.19198	0.19218	0.19193	0.1925	0.19201	0.1929
0.00899	0.19318	0.19347	0.19141	0.19153	0.19235	0.19246	0.19194	0.19218	0.1919	0.1925	0.19208	0.1929
0.009	0.19316	0.19347	0.19141	0.19153	0.19232	0.19246	0.19198	0.19218	0.192	0.19251	0.19204	0.1929
0.00901	0.1931	0.19347	0.19141	0.19153	0.19234	0.19246	0.19205	0.19218	0.19198	0.19251	0.19198	0.1929
0.00903	0.19314	0.19347	0.19151	0.19153	0.1924	0.19246	0.19209	0.19218	0.19212	0.19251	0.19198	0.19291
0.00904	0.19311	0.19347	0.19149	0.19153	0.19241	0.19246	0.19212	0.19218	0.19216	0.19251	0.1921	0.19291
0.00905	0.19326	0.19347	0.19145	0.19153	0.19236	0.19246	0.19224	0.19218	0.19203	0.19251	0.19222	0.19291
0.00906	0.19331	0.19347	0.19146	0.19153	0.19234	0.19246	0.19211	0.19219	0.19193	0.19251	0.19224	0.19291
0.00907	0.19334	0.19347	0.19156	0.19153	0.19231	0.19246	0.19214	0.19219	0.1919	0.19251	0.19223	0.19292
0.00909	0.1934	0.19347	0.19158	0.19153	0.19237	0.19247	0.19203	0.19219	0.19191	0.19251	0.19219	0.19292
0.0091	0.19333	0.19347	0.19162	0.19153	0.19238	0.19247	0.19197	0.19219	0.19207	0.19252	0.19212	0.19292
0.00911	0.19334	0.19347	0.19156	0.19153	0.19237	0.19247	0.19202	0.19219	0.19216	0.19252	0.19213	0.19292
0.00912	0.19324	0.19347	0.1915	0.19153	0.1924	0.19247	0.19197	0.19219	0.19223	0.19252	0.19209	0.19293
0.00914	0.19331	0.19347	0.19148	0.19154	0.19234	0.19247	0.19197	0.19219	0.19209	0.19252	0.1921	0.19293
0.00915	0.19334	0.19347	0.1914	0.19154	0.19236	0.19247	0.19201	0.19219	0.19206	0.19252	0.19199	0.19293
0.00916	0.19339	0.19347	0.19136	0.19154	0.1923	0.19247	0.19199	0.19219	0.19199	0.19252	0.19205	0.19293
0.00918	0.19333	0.19347	0.19138	0.19154	0.1923	0.19247	0.19193	0.19219	0.19192	0.19252	0.19201	0.19293
0.00919	0.19331	0.19347	0.19137	0.19154	0.19237	0.19247	0.19187	0.19219	0.19202	0.19253	0.1921	0.19294
0.0092	0.19333	0.19347	0.1914	0.19154	0.19232	0.19247	0.19176	0.1922	0.19197	0.19253	0.19212	0.19294
0.00921	0.1932	0.19347	0.1914	0.19154	0.19222	0.19247	0.19178	0.1922	0.19198	0.19253	0.19202	0.19294
0.00923	0.19323	0.19347	0.1914	0.19154	0.19223	0.19247	0.19179	0.1922	0.19202	0.19253	0.1921	0.19294
0.00924	0.19324	0.19347	0.19136	0.19154	0.19227	0.19247	0.19189	0.1922	0.19199	0.19253	0.19205	0.19295
0.00925	0.19321	0.19347	0.19135	0.19154	0.19228	0.19247	0.1919	0.1922	0.19197	0.19253	0.19205	0.19295
0.00926	0.19328	0.19347	0.19146	0.19154	0.19224	0.19247	0.19191	0.1922	0.19199	0.19253	0.19204	0.19295
0.00928	0.19333	0.19347	0.19143	0.19154	0.19219	0.19248	0.19188	0.1922	0.19198	0.19253	0.19199	0.19295
0.00929	0.19337	0.19347	0.19134	0.19154	0.19225	0.19248	0.19191	0.1922	0.192	0.19254	0.19203	0.19296
0.0093	0.19344	0.19347	0.19125	0.19154	0.19229	0.19248	0.19191	0.1922	0.19198	0.19254	0.19202	0.19296
0.00931	0.19343	0.19347	0.19126	0.19154	0.19232	0.19248	0.19196	0.1922	0.19206	0.19254	0.19198	0.19296
0.00933	0.19338	0.19347	0.19133	0.19154	0.19239	0.19248	0.19194	0.1922	0.19202	0.19254	0.19208	0.19296
0.00934	0.19331	0.19347	0.19136	0.19154	0.19231	0.19248	0.192	0.1922	0.1919	0.19254	0.19205	0.19297
0.00935	0.19321	0.19347	0.19135	0.19154	0.19237	0.19248	0.19205	0.19221	0.19185	0.19254	0.192	0.19297
0.00936	0.19314	0.19347	0.19136	0.19154	0.19235	0.19248	0.19205	0.19221	0.19185	0.19254	0.19205	0.19297
0.00937	0.19318	0.19347	0.19133	0.19154	0.19227	0.19248	0.19194	0.19221	0.19194	0.19254	0.19199	0.19297
0.00939	0.19321	0.19347	0.19127	0.19154	0.19226	0.19248	0.192	0.19221	0.19189	0.19255	0.1921	0.19298
0.0094	0.19312	0.19348	0.19136	0.19154	0.19224	0.19248	0.192	0.19221	0.19188	0.19255	0.19208	0.19298
0.00941	0.1932	0.19348	0.19137	0.19155	0.1923	0.19248	0.192	0.19221	0.19181	0.19255	0.19204	0.19298
0.00944	0.1933	0.19348	0.19143	0.19155	0.19227	0.19248	0.19192	0.19221	0.19185	0.19255	0.19201	0.19298
0.00946	0.19337	0.19348	0.1914	0.19155	0.19231	0.19248	0.19192	0.19221	0.19199	0.19255	0.19204	0.19299
0.00949	0.1933	0.19348	0.19143	0.19155	0.19225	0.19249	0.19193	0.19222	0.19199	0.19256	0.19211	0.19299
0.00951	0.19319	0.19348	0.19137	0.19155	0.19224	0.19249	0.19192	0.19222	0.19197	0.19256	0.19216	0.193
0.00954	0.1933	0.19348	0.1914	0.19155	0.19221	0.19249	0.19194	0.19222	0.19199	0.19256	0.19215	0.193
0.00956	0.19321	0.19348	0.1915	0.19155	0.19221	0.19249	0.19193	0.19222	0.19197	0.19256	0.19212	0.19301
0.00959	0.19325	0.19348	0.19147	0.19155	0.19227	0.19249	0.19186	0.19222	0.19206	0.19257	0.19213	0.19301
0.00961	0.19328	0.19348	0.19138	0.19155	0.19227	0.19249	0.19174	0.19222	0.19209	0.19257	0.19211	0.19302
0.00964	0.19335	0.19348	0.19133	0.19155	0.19238	0.19249	0.19182	0.19223	0.19206	0.19257	0.19215	0.19302
0.00966	0.1934	0.19348	0.19131	0.19155	0.19229	0.1925	0.19192	0.19223	0.19215	0.19257	0.19217	0.19303
0.00969	0.19323	0.19348	0.19133	0.19156	0.19224	0.1925	0.19205	0.19223	0.19209	0.19258	0.19211	0.19303
0.00971	0.19322	0.19348	0.19137	0.19156	0.19225	0.1925	0.19216	0.19223	0.19209	0.19258	0.1921	0.19304
0.00974	0.19326	0.19348	0.19138	0.19156	0.19237	0.1925	0.19211	0.19223	0.19206	0.19258	0.19212	0.19304
0.00976	0.19326	0.19348	0.19146	0.19156	0.19237	0.1925	0.19198	0.19223	0.19211	0.19258	0.19213	0.19305
0.00979	0.19331	0.19348	0.19138	0.19156	0.19233	0.1925	0.19199	0.19224	0.19206	0.19259	0.19212	0.19305
0.00981	0.19327	0.19348	0.19131	0.19156	0.19231	0.1925	0.19202	0.19224	0.19207	0.19259	0.19218	0.19306
0.00984	0.19327	0.19348	0.19138	0.19156	0.19237	0.1925	0.192	0.19224	0.19208	0.19259	0.19216	0.19306
0.00986	0.19319	0.19348	0.19141	0.19156	0.19229	0.19251	0.19201	0.19224	0.19203	0.19259	0.19205	0.19307
0.00989	0.19322	0.19348	0.19141	0.19156	0.19226	0.19251	0.19192	0.19224	0.19195	0.1926	0.19206	0.19307
0.00991	0.19326	0.19348	0.19138	0.19156	0.19221	0.19251	0.19207	0.19224	0.19197	0.1926	0.19212	0.19308
0.00994	0.19328	0.19348	0.19136	0.19156	0.19219	0.19251	0.192	0.19225	0.19193	0.1926	0.19208	0.19308
0.00997	0.19325	0.19349	0.19137	0.19157	0.19237	0.19251	0.19197	0.19225	0.19194	0.1926	0.19224	0.19309
0.01	0.19328	0.19349	0.1914	0.19157	0.19239	0.19251	0.19196	0.19225	0.19207	0.19261	0.19234	0.19309
0.01002	0.19329	0.19349	0.19143	0.19157	0.19222	0.19251	0.19196	0.19225	0.19216	0.19261	0.19222	0.1931
0.01005	0.19321	0.19349	0.19143	0.19157	0.19212	0.19252	0.19203	0.19225	0.19221	0.19261	0.19213	0.1931
0.01008	0.19332	0.19349	0.19139	0.19157	0.1922	0.19252	0.19216	0.19226	0.19218	0.19261	0.19213	0.19311
0.0101	0.19339	0.19349	0.19146	0.19157	0.19224	0.19252	0.19206	0.19226	0.19207	0.19262	0.19227	0.19311
0.01013	0.19344	0.19349	0.19143	0.19157	0.19224	0.19252	0.19205	0.19226	0.19206	0.19262	0.19222	0.19312
0.01015	0.19344	0.19349	0.19143	0.19157	0.19223	0.19252	0.192	0.19226	0.19198	0.19262	0.19225	0.19312
0.01018	0.19343	0.19349	0.19148	0.19157	0.19229	0.19252	0.19204	0.19226	0.19204	0.19263	0.19219	0.19312
0.0102	0.1933	0.19349	0.19151	0.19157	0.19231	0.19252	0.19208	0.19226	0.19206	0.19263	0.19211	0.19313
0.01023	0.19336	0.19349	0.19143	0.19157	0.19225	0.19252	0.19221	0.19227	0.19197	0.19263	0.19203	0.19313
0.01026	0.19339	0.19349	0.1914	0.19158	0.19223	0.19253	0.1922	0.19227	0.19199	0.19263	0.19204	0.19314
0.01029	0.19318	0.19349	0.19141	0.19158	0.19218	0.19253	0.19225	0.19227	0.1921	0.19264	0.19215	0.19315
0.01031	0.19312	0.19349	0.19149	0.19158	0.19225	0.19253	0.1921	0.19227	0.19203	0.19264	0.19222	0.19315
0.01034	0.19326	0.19349	0.19151	0.19158	0.19223	0.19253	0.1921	0.19227	0.19197	0.19264	0.1922	0.19316
0.01036	0.1932	0.19349	0.19144	0.19158	0.19226	0.19253	0.19205	0.19228	0.19193	0.19264	0.19207	0.19316
0.01039	0.19321	0.19349	0.1914	0.19158	0.19227	0.19253	0.19205	0.19228	0.192	0.19265	0.19216	0.19316
0.01041	0.19311	0.19349	0.19141	0.19158	0.19221	0.19253	0.19216	0.19228	0.19197	0.19265	0.19221	0.19317
0.01044	0.19313	0.19349	0.19141	0.19158	0.1922	0.19254	0.19209	0.19228	0.19193	0.19265	0.1922	0.19317
0.01048	0.19318	0.19349	0.19147	0.19158	0.19221	0.19254	0.19212	0.19228	0.19193	0.19266	0.19221	0.19318
0.0105	0.19316	0.1935	0.19157	0.19158	0.19222	0.19254	0.19222	0.19229	0.19198	0.19266	0.19222	0.19319
0.01053	0.19322	0.1935	0.19152	0.19159	0.19221	0.19254	0.19219	0.19229	0.19206	0.19266	0.19222	0.19319
0.01055	0.19311	0.1935	0.19147	0.19159	0.19215	0.19254	0.19219	0.19229	0.19197	0.19266	0.19226	0.1932
0.01057	0.19304	0.1935	0.19145	0.19159	0.19217	0.19254	0.19206	0.19229	0.19193	0.19267	0.19234	0.1932
0.0106	0.19303	0.1935	0.19151	0.19159	0.19217	0.19254	0.19213	0.19229	0.19181	0.19267	0.19232	0.1932
0.01064	0.19312	0.1935	0.1915	0.19159	0.19224	0.19255	0.19215	0.1923	0.19188	0.19267	0.19221	0.19321
0.01066	0.19318	0.1935	0.1915	0.19159	0.19224	0.19255	0.19215	0.1923	0.19194	0.19267	0.19215	0.19322
0.01069	0.19311	0.1935	0.19149	0.19159	0.19227	0.19255	0.19212	0.1923	0.19183	0.19268	0.19216	0.19322
0.01071	0.19307	0.1935	0.1915	0.19159	0.19224	0.19255	0.19217	0.1923	0.19187	0.19268	0.19227	0.19323
0.01074	0.1931	0.1935	0.19154	0.19159	0.19225	0.19255	0.19204	0.1923	0.19187	0.19268	0.19228	0.19323
0.01078	0.19303	0.1935	0.19151	0.19159	0.19235	0.19255	0.192	0.1923	0.1919	0.19269	0.19229	0.19324
0.0108	0.19298	0.1935	0.19154	0.1916	0.19237	0.19255	0.1921	0.19231	0.19193	0.19269	0.19228	0.19324
0.01083	0.193	0.1935	0.19141	0.1916	0.19237	0.19256	0.19207	0.19231	0.19195	0.19269	0.1923	0.19325
0.01085	0.19295	0.1935	0.19157	0.1916	0.19237	0.19256	0.19224	0.19231	0.19202	0.19269	0.19235	0.19325
0.01087	0.19288	0.1935	0.19172	0.1916	0.19223	0.19256	0.19213	0.19231	0.19205	0.1927	0.19229	0.19326
0.01091	0.19281	0.1935	0.19153	0.1916	0.19214	0.19256	0.19214	0.19231	0.19194	0.1927	0.19218	0.19326
0.01094	0.19284	0.1935	0.19148	0.1916	0.19207	0.19256	0.19204	0.19232	0.19195	0.1927	0.19222	0.19327
0.01096	0.19297	0.1935	0.19153	0.1916	0.19209	0.19256	0.19206	0.19232	0.19181	0.1927	0.19223	0.19327
0.01099	0.19305	0.1935	0.19163	0.1916	0.19218	0.19256	0.19214	0.19232	0.19181	0.19271	0.19215	0.19328
0.01103	0.19314	0.1935	0.19154	0.1916	0.19233	0.19257	0.19217	0.19232	0.19185	0.19271	0.19228	0.19328
0.01105	0.19295	0.19351	0.19147	0.1916	0.19232	0.19257	0.19219	0.19232	0.19191	0.19271	0.19223	0.19329
0.01108	0.19293	0.19351	0.1916	0.1916	0.19224	0.19257	0.19226	0.19233	0.19186	0.19272	0.19222	0.19329
0.0111	0.19297	0.19351	0.19159	0.19161	0.19225	0.19257	0.19224	0.19233	0.19207	0.19272	0.19216	0.1933
0.01114	0.19306	0.19351	0.1915	0.19161	0.19217	0.19257	0.19212	0.19233	0.19216	0.19272	0.19209	0.19331
0.01116	0.193	0.19351	0.19148	0.19161	0.19219	0.19257	0.19211	0.19233	0.19222	0.19272	0.19222	0.19331
0.01119	0.19304	0.19351	0.19144	0.19161	0.19227	0.19258	0.1921	0.19233	0.19221	0.19273	0.19212	0.19332
0.01121	0.19304	0.19351	0.19154	0.19161	0.19225	0.19258	0.19205	0.19234	0.19197	0.19273	0.19225	0.19332
0.01125	0.19316	0.19351	0.19152	0.19161	0.19225	0.19258	0.19209	0.19234	0.19202	0.19273	0.19232	0.19333
0.01128	0.19323	0.19351	0.19149	0.19161	0.1923	0.19258	0.19209	0.19234	0.19227	0.19274	0.19245	0.19333
0.0113	0.19325	0.19351	0.19142	0.19161	0.19226	0.19258	0.19203	0.19234	0.19228	0.19274	0.19246	0.19334
0.01134	0.19306	0.19351	0.19151	0.19161	0.19219	0.19258	0.19216	0.19234	0.19231	0.19274	0.19235	0.19334
0.01136	0.19312	0.19351	0.19159	0.19162	0.19218	0.19258	0.19222	0.19235	0.19217	0.19274	0.19229	0.19335
0.01139	0.1931	0.19351	0.19149	0.19162	0.19219	0.19259	0.19226	0.19235	0.19216	0.19275	0.1923	0.19335
0.01141	0.19319	0.19351	0.19154	0.19162	0.19226	0.19259	0.1921	0.19235	0.1922	0.19275	0.19235	0.19336
0.01145	0.19308	0.19351	0.19151	0.19162	0.19222	0.19259	0.19205	0.19235	0.19211	0.19275	0.19236	0.19336
0.01148	0.19307	0.19351	0.19163	0.19162	0.19218	0.19259	0.192	0.19235	0.19213	0.19276	0.19238	0.19337
0.0115	0.19304	0.19351	0.19155	0.19162	0.19226	0.19259	0.19194	0.19236	0.19213	0.19276	0.19227	0.19337
0.01154	0.19294	0.19351	0.19156	0.19162	0.1924	0.19259	0.19212	0.19236	0.19228	0.19276	0.19234	0.19338
0.01156	0.19293	0.19351	0.19164	0.19162	0.19241	0.19259	0.19205	0.19236	0.1922	0.19276	0.19241	0.19339
0.01159	0.1929	0.19352	0.19163	0.19162	0.19234	0.1926	0.19209	0.19236	0.19216	0.19277	0.19238	0.19339
0.01163	0.19295	0.19352	0.19156	0.19162	0.19224	0.1926	0.19208	0.19236	0.19222	0.19277	0.19233	0.1934
0.01165	0.19308	0.19352	0.19159	0.19163	0.19224	0.1926	0.19205	0.19237	0.19219	0.19277	0.19233	0.1934
0.01168	0.19317	0.19352	0.19163	0.19163	0.19224	0.1926	0.19202	0.19237	0.19211	0.19278	0.19234	0.19341
0.01171	0.1932	0.19352	0.19167	0.19163	0.19236	0.1926	0.19205	0.19237	0.19219	0.19278	0.19239	0.19341
0.01174	0.19319	0.19352	0.19151	0.19163	0.19238	0.1926	0.19208	0.19237	0.19216	0.19278	0.19254	0.19342
0.01176	0.19316	0.19352	0.19148	0.19163	0.1923	0.19261	0.19215	0.19237	0.19204	0.19278	0.19251	0.19342
0.0118	0.19323	0.19352	0.19159	0.19163	0.19226	0.19261	0.19214	0.19238	0.19196	0.19279	0.19248	0.19343
0.01183	0.19319	0.19352	0.19162	0.19163	0.19219	0.19261	0.19218	0.19238	0.19204	0.19279	0.19242	0.19343
0.01186	0.19315	0.19352	0.19161	0.19163	0.1922	0.19261	0.19211	0.19238	0.19214	0.19279	0.19226	0.19344
0.01189	0.19314	0.19352	0.19158	0.19163	0.19216	0.19261	0.19208	0.19238	0.19217	0.1928	0.19238	0.19345
0.01191	0.19312	0.19352	0.19146	0.19163	0.19214	0.19261	0.19213	0.19238	0.19217	0.1928	0.19249	0.19345
0.01195	0.19319	0.19352	0.19157	0.19164	0.19221	0.19261	0.19209	0.19239	0.19207	0.1928	0.19253	0.19346
0.01198	0.1932	0.19352	0.19167	0.19164	0.19222	0.19262	0.19208	0.19239	0.19204	0.19281	0.19255	0.19346
0.01201	0.19321	0.19352	0.19159	0.19164	0.19215	0.19262	0.19206	0.19239	0.19209	0.19281	0.19246	0.19347
0.01204	0.19314	0.19352	0.19169	0.19164	0.19222	0.19262	0.1921	0.19239	0.19206	0.19281	0.19242	0.19347
0.01206	0.19309	0.19352	0.19171	0.19164	0.19235	0.19262	0.19212	0.19239	0.19206	0.19281	0.19237	0.19348
0.0121	0.19309	0.19352	0.19159	0.19164	0.19241	0.19262	0.19212	0.1924	0.19202	0.19282	0.19237	0.19349
0.01213	0.19307	0.19352	0.19159	0.19164	0.19233	0.19262	0.19216	0.1924	0.19203	0.19282	0.19239	0.19349
0.01216	0.19315	0.19353	0.19162	0.19164	0.19224	0.19263	0.19215	0.1924	0.19206	0.19282	0.19243	0.1935
0.01219	0.1933	0.19353	0.19162	0.19164	0.19226	0.19263	0.19208	0.1924	0.19201	0.19283	0.1925	0.1935
0.01223	0.19329	0.19353	0.19181	0.19165	0.19237	0.19263	0.19207	0.19241	0.19206	0.19283	0.19255	0.19351
0.01225	0.19312	0.19353	0.19165	0.19165	0.19229	0.19263	0.19211	0.19241	0.19214	0.19283	0.19263	0.19351
0.01227	0.1931	0.19353	0.19162	0.19165	0.19225	0.19263	0.19215	0.19241	0.19207	0.19284	0.19271	0.19352
0.01231	0.19323	0.19353	0.19155	0.19165	0.19234	0.19263	0.19217	0.19241	0.19205	0.19284	0.19264	0.19352
0.01234	0.19337	0.19353	0.1915	0.19165	0.1924	0.19264	0.19224	0.19241	0.19214	0.19284	0.1926	0.19353
0.01238	0.19339	0.19353	0.19162	0.19165	0.19229	0.19264	0.1922	0.19242	0.19211	0.19285	0.19246	0.19354
0.0124	0.19323	0.19353	0.19173	0.19165	0.19227	0.19264	0.19223	0.19242	0.19209	0.19285	0.19243	0.19354
0.01244	0.19337	0.19353	0.19173	0.19165	0.19226	0.19264	0.19214	0.19242	0.19204	0.19285	0.19241	0.19355
0.01246	0.19339	0.19353	0.19171	0.19165	0.19234	0.19264	0.19216	0.19242	0.19211	0.19285	0.19248	0.19355
0.0125	0.19344	0.19353	0.19171	0.19166	0.19228	0.19264	0.19211	0.19242	0.19216	0.19286	0.1924	0.19356
0.01253	0.19344	0.19353	0.1917	0.19166	0.19232	0.19264	0.19214	0.19243	0.19198	0.19286	0.19243	0.19356
0.01256	0.19341	0.19353	0.1917	0.19166	0.19234	0.19265	0.19219	0.19243	0.1919	0.19286	0.19242	0.19357
0.01259	0.19337	0.19353	0.19175	0.19166	0.19235	0.19265	0.1923	0.19243	0.19191	0.19287	0.19242	0.19358
0.01263	0.19329	0.19353	0.19178	0.19166	0.19232	0.19265	0.19223	0.19243	0.19211	0.19287	0.19243	0.19358
0.01265	0.19325	0.19353	0.19181	0.19166	0.19228	0.19265	0.19228	0.19243	0.19212	0.19287	0.19241	0.19359
0.01269	0.19339	0.19353	0.1918	0.19166	0.1923	0.19265	0.19225	0.19244	0.19208	0.19288	0.19243	0.19359
0.01271	0.19347	0.19354	0.19175	0.19166	0.19222	0.19265	0.19228	0.19244	0.19213	0.19288	0.19241	0.1936
0.01275	0.19329	0.19354	0.19169	0.19166	0.19219	0.19266	0.19228	0.19244	0.19214	0.19288	0.19233	0.19361
0.01278	0.19334	0.19354	0.1917	0.19167	0.19229	0.19266	0.19224	0.19244	0.19195	0.19289	0.19237	0.19361
0.01281	0.19325	0.19354	0.19173	0.19167	0.19237	0.19266	0.19215	0.19245	0.19211	0.19289	0.19236	0.19362
0.01284	0.19339	0.19354	0.19168	0.19167	0.19233	0.19266	0.1922	0.19245	0.19225	0.19289	0.19238	0.19362
0.01287	0.19351	0.19354	0.19164	0.19167	0.19236	0.19266	0.19214	0.19245	0.1922	0.1929	0.19238	0.19363
0.0129	0.19351	0.19354	0.19167	0.19167	0.19235	0.19266	0.19217	0.19245	0.19215	0.1929	0.19242	0.19363
0.01294	0.19339	0.19354	0.19172	0.19167	0.19226	0.19267	0.19223	0.19245	0.19219	0.1929	0.19244	0.19364
0.01298	0.19335	0.19354	0.19168	0.19167	0.19244	0.19267	0.19221	0.19246	0.19203	0.19291	0.19254	0.19365
0.013	0.19329	0.19354	0.19179	0.19167	0.19242	0.19267	0.19224	0.19246	0.19193	0.19291	0.19257	0.19365
0.01304	0.19326	0.19354	0.19181	0.19168	0.19238	0.19267	0.19226	0.19246	0.192	0.19291	0.19262	0.19366
0.01306	0.19334	0.19354	0.19174	0.19168	0.19244	0.19267	0.19217	0.19246	0.19217	0.19291	0.19249	0.19366
0.0131	0.19344	0.19354	0.19167	0.19168	0.19232	0.19267	0.19229	0.19247	0.19227	0.19292	0.19246	0.19367
0.01314	0.19361	0.19354	0.1916	0.19168	0.1923	0.19268	0.19235	0.19247	0.192	0.19292	0.19259	0.19368
0.01316	0.19352	0.19354	0.19163	0.19168	0.19239	0.19268	0.19232	0.19247	0.19202	0.19292	0.19258	0.19368
0.0132	0.1934	0.19354	0.19173	0.19168	0.19241	0.19268	0.19222	0.19247	0.19195	0.19293	0.19251	0.19369
0.01323	0.19356	0.19354	0.19167	0.19168	0.19228	0.19268	0.19206	0.19247	0.19192	0.19293	0.19261	0.19369
0.01326	0.19353	0.19355	0.19166	0.19168	0.19226	0.19268	0.19203	0.19248	0.19182	0.19293	0.19256	0.1937
0.0133	0.1935	0.19355	0.1916	0.19168	0.19232	0.19268	0.19217	0.19248	0.19186	0.19294	0.1925	0.19371
0.01333	0.19347	0.19355	0.1916	0.19169	0.19243	0.19269	0.19217	0.19248	0.19195	0.19294	0.19251	0.19371
0.01336	0.1936	0.19355	0.19173	0.19169	0.19235	0.19269	0.1922	0.19248	0.19205	0.19294	0.19251	0.19372
0.01339	0.19363	0.19355	0.19168	0.19169	0.19219	0.19269	0.19235	0.19249	0.192	0.19295	0.19257	0.19372
0.01342	0.19355	0.19355	0.19166	0.19169	0.1923	0.19269	0.1923	0.19249	0.19198	0.19295	0.19256	0.19373
0.01346	0.19354	0.19355	0.19172	0.19169	0.19236	0.19269	0.19231	0.19249	0.19196	0.19295	0.19246	0.19374
0.01349	0.19356	0.19355	0.19166	0.19169	0.19237	0.19269	0.19227	0.19249	0.19183	0.19296	0.19252	0.19374
0.01353	0.19354	0.19355	0.19165	0.19169	0.19227	0.1927	0.19243	0.19249	0.19186	0.19296	0.19247	0.19375
0.01356	0.19351	0.19355	0.19179	0.19169	0.19241	0.1927	0.19238	0.1925	0.19193	0.19296	0.19247	0.19375
0.01359	0.19354	0.19355	0.19173	0.19169	0.19243	0.1927	0.19246	0.1925	0.19195	0.19297	0.19242	0.19376
0.01363	0.19348	0.19355	0.19159	0.1917	0.19237	0.1927	0.1924	0.1925	0.19197	0.19297	0.1924	0.19377
0.01366	0.19354	0.19355	0.19172	0.1917	0.19236	0.1927	0.19249	0.1925	0.19199	0.19297	0.19256	0.19377
0.01369	0.19354	0.19355	0.19182	0.1917	0.19245	0.19271	0.19254	0.19251	0.19206	0.19298	0.19258	0.19378
0.01372	0.19357	0.19355	0.19176	0.1917	0.19243	0.19271	0.19246	0.19251	0.19195	0.19298	0.1925	0.19378
0.01376	0.19359	0.19355	0.19168	0.1917	0.19239	0.19271	0.19232	0.19251	0.19203	0.19298	0.19246	0.19379
0.01379	0.19341	0.19355	0.19168	0.1917	0.1923	0.19271	0.1922	0.19251	0.19207	0.19299	0.19249	0.1938
0.01383	0.19345	0.19356	0.19169	0.1917	0.19242	0.19271	0.19219	0.19252	0.19195	0.19299	0.19254	0.1938
0.01386	0.19346	0.19356	0.19181	0.1917	0.19234	0.19271	0.19223	0.19252	0.19192	0.19299	0.19234	0.19381
0.0139	0.19356	0.19356	0.19175	0.19171	0.19238	0.19272	0.1923	0.19252	0.19202	0.193	0.19248	0.19382
0.01393	0.19369	0.19356	0.19172	0.19171	0.19248	0.19272	0.19222	0.19252	0.19202	0.193	0.1925	0.19382
0.01396	0.19365	0.19356	0.19164	0.19171	0.19245	0.19272	0.19222	0.19252	0.19217	0.193	0.19257	0.19383
0.014	0.1935	0.19356	0.19158	0.19171	0.19247	0.19272	0.19222	0.19253	0.19231	0.19301	0.19254	0.19383
0.01404	0.19347	0.19356	0.19162	0.19171	0.1924	0.19272	0.19233	0.19253	0.19217	0.19301	0.19241	0.19384
0.01406	0.19354	0.19356	0.19172	0.19171	0.1924	0.19272	0.19228	0.19253	0.19207	0.19301	0.19233	0.19385
0.0141	0.19355	0.19356	0.19165	0.19171	0.19249	0.19273	0.19232	0.19253	0.19204	0.19302	0.19232	0.19385
0.01414	0.19361	0.19356	0.19171	0.19171	0.19244	0.19273	0.19232	0.19254	0.19218	0.19302	0.19234	0.19386
0.01418	0.19356	0.19356	0.19168	0.19172	0.19233	0.19273	0.19232	0.19254	0.19216	0.19303	0.19239	0.19387
0.0142	0.19347	0.19356	0.19165	0.19172	0.1923	0.19273	0.19227	0.19254	0.19212	0.19303	0.19243	0.19387
0.01424	0.19348	0.19356	0.1917	0.19172	0.19234	0.19273	0.1921	0.19254	0.19211	0.19303	0.1925	0.19388
0.01427	0.19354	0.19356	0.19164	0.19172	0.19245	0.19274	0.19222	0.19255	0.19218	0.19304	0.19229	0.19388
0.01431	0.19359	0.19356	0.19164	0.19172	0.19246	0.19274	0.19222	0.19255	0.19237	0.19304	0.19235	0.19389
0.01434	0.19357	0.19356	0.19165	0.19172	0.19243	0.19274	0.19226	0.19255	0.19242	0.19304	0.19245	0.1939
0.01438	0.19358	0.19357	0.19168	0.19172	0.19233	0.19274	0.19221	0.19255	0.19232	0.19304	0.1924	0.1939
0.01441	0.19379	0.19357	0.1916	0.19172	0.19237	0.19274	0.19214	0.19256	0.19234	0.19305	0.19244	0.19391
0.01445	0.19355	0.19357	0.19171	0.19173	0.19241	0.19274	0.19211	0.19256	0.19234	0.19305	0.19247	0.19392
0.01449	0.19356	0.19357	0.19167	0.19173	0.19235	0.19275	0.19227	0.19256	0.19222	0.19306	0.19236	0.19392
0.01451	0.19352	0.19357	0.19172	0.19173	0.19241	0.19275	0.19227	0.19256	0.19226	0.19306	0.19244	0.19393
0.01455	0.19351	0.19357	0.19171	0.19173	0.19248	0.19275	0.19217	0.19257	0.19227	0.19306	0.19242	0.19393
0.01459	0.19355	0.19357	0.1916	0.19173	0.19245	0.19275	0.19223	0.19257	0.19224	0.19307	0.19248	0.19394
0.01463	0.19336	0.19357	0.19165	0.19173	0.1925	0.19275	0.19222	0.19257	0.19224	0.19307	0.19242	0.19395
0.01466	0.19335	0.19357	0.19167	0.19173	0.19239	0.19276	0.19223	0.19257	0.19235	0.19307	0.19242	0.19395
0.0147	0.19344	0.19357	0.19171	0.19173	0.19225	0.19276	0.19215	0.19258	0.19242	0.19308	0.19242	0.19396
0.01474	0.19344	0.19357	0.19166	0.19174	0.1924	0.19276	0.19218	0.19258	0.19225	0.19308	0.19244	0.19397
0.01476	0.19342	0.19357	0.19157	0.19174	0.19241	0.19276	0.19218	0.19258	0.19232	0.19308	0.19245	0.19397
0.0148	0.19345	0.19357	0.19164	0.19174	0.19241	0.19276	0.19222	0.19258	0.19227	0.19309	0.19237	0.19398
0.01484	0.1934	0.19357	0.19159	0.19174	0.19244	0.19276	0.19228	0.19258	0.19221	0.19309	0.19234	0.19399
0.01487	0.19347	0.19357	0.19165	0.19174	0.19245	0.19277	0.19239	0.19259	0.19229	0.19309	0.19248	0.19399
0.01491	0.19362	0.19358	0.19159	0.19174	0.19245	0.19277	0.19234	0.19259	0.19245	0.1931	0.19235	0.194
0.01495	0.19361	0.19358	0.19166	0.19174	0.19244	0.19277	0.19219	0.19259	0.19251	0.1931	0.19235	0.19401
0.01499	0.19347	0.19358	0.19156	0.19174	0.19241	0.19277	0.19217	0.1926	0.19262	0.19311	0.19252	0.19401
0.01503	0.19345	0.19358	0.19159	0.19175	0.19241	0.19277	0.19225	0.1926	0.19253	0.19311	0.19241	0.19402
0.01505	0.19331	0.19358	0.19154	0.19175	0.19239	0.19278	0.19229	0.1926	0.19255	0.19311	0.19239	0.19402
0.01509	0.19339	0.19358	0.19154	0.19175	0.19239	0.19278	0.19221	0.1926	0.19252	0.19312	0.19245	0.19403
0.01513	0.19337	0.19358	0.19158	0.19175	0.19237	0.19278	0.1922	0.1926	0.1924	0.19312	0.19255	0.19404
0.01516	0.19345	0.19358	0.19168	0.19175	0.19238	0.19278	0.1923	0.19261	0.19245	0.19312	0.19258	0.19404
0.0152	0.19353	0.19358	0.19163	0.19175	0.19245	0.19278	0.19234	0.19261	0.19237	0.19313	0.19255	0.19405
0.01524	0.19355	0.19358	0.19162	0.19175	0.19238	0.19278	0.19231	0.19261	0.19247	0.19313	0.19246	0.19406
0.01528	0.19335	0.19358	0.19144	0.19175	0.19244	0.19279	0.19224	0.19261	0.19251	0.19313	0.1926	0.19406
0.01531	0.1933	0.19358	0.1915	0.19176	0.19248	0.19279	0.19223	0.19262	0.19261	0.19314	0.19263	0.19407
0.01535	0.19349	0.19358	0.19153	0.19176	0.1924	0.19279	0.1923	0.19262	0.19259	0.19314	0.19263	0.19408
0.01539	0.19348	0.19358	0.19166	0.19176	0.19247	0.19279	0.1924	0.19262	0.19253	0.19314	0.19265	0.19409
0.01542	0.19346	0.19358	0.19178	0.19176	0.19251	0.19279	0.19234	0.19262	0.19261	0.19315	0.19258	0.19409
0.01546	0.19342	0.19358	0.19169	0.19176	0.19245	0.1928	0.19228	0.19263	0.19265	0.19315	0.19254	0.1941
0.0155	0.19354	0.19359	0.19159	0.19176	0.19251	0.1928	0.19223	0.19263	0.19255	0.19316	0.19259	0.19411
0.01554	0.19353	0.19359	0.19165	0.19176	0.19253	0.1928	0.19222	0.19263	0.19262	0.19316	0.19267	0.19411
0.01558	0.19348	0.19359	0.19172	0.19177	0.19245	0.1928	0.19236	0.19264	0.1926	0.19316	0.19264	0.19412
0.01561	0.19347	0.19359	0.1917	0.19177	0.19235	0.1928	0.19236	0.19264	0.19271	0.19317	0.19253	0.19413
0.01565	0.19339	0.19359	0.1916	0.19177	0.19236	0.19281	0.19239	0.19264	0.19267	0.19317	0.19251	0.19413
0.01569	0.19352	0.19359	0.19169	0.19177	0.19248	0.19281	0.19234	0.19264	0.19268	0.19317	0.19254	0.19414
0.01572	0.19339	0.19359	0.19157	0.19177	0.19243	0.19281	0.19238	0.19265	0.19265	0.19318	0.19258	0.19415
0.01576	0.19323	0.19359	0.19159	0.19177	0.19238	0.19281	0.19236	0.19265	0.19273	0.19318	0.19255	0.19415
0.0158	0.19329	0.19359	0.19172	0.19177	0.19238	0.19281	0.19232	0.19265	0.19271	0.19319	0.19254	0.19416
0.01584	0.19337	0.19359	0.1918	0.19177	0.19247	0.19282	0.19236	0.19265	0.19278	0.19319	0.19268	0.19417
0.01588	0.19334	0.19359	0.19173	0.19178	0.1924	0.19282	0.19246	0.19266	0.19274	0.19319	0.1927	0.19417
0.01591	0.19328	0.19359	0.19167	0.19178	0.19241	0.19282	0.19232	0.19266	0.19263	0.1932	0.19267	0.19418
0.01595	0.19328	0.19359	0.19161	0.19178	0.19236	0.19282	0.19238	0.19266	0.19268	0.1932	0.1928	0.19419
0.01599	0.19337	0.19359	0.19162	0.19178	0.19241	0.19282	0.19235	0.19266	0.19281	0.1932	0.19285	0.19419
0.01603	0.19345	0.1936	0.19186	0.19178	0.19239	0.19283	0.19245	0.19267	0.19274	0.19321	0.19276	0.1942
0.01606	0.19353	0.1936	0.19176	0.19178	0.19241	0.19283	0.19239	0.19267	0.19277	0.19321	0.19262	0.19421
0.0161	0.19347	0.1936	0.19177	0.19178	0.1924	0.19283	0.19241	0.19267	0.1927	0.19321	0.19264	0.19421
0.01615	0.1934	0.1936	0.19171	0.19179	0.19246	0.19283	0.19238	0.19267	0.19265	0.19322	0.19283	0.19422
0.01619	0.19339	0.1936	0.19172	0.19179	0.19248	0.19283	0.19229	0.19268	0.19259	0.19322	0.1928	0.19423
0.01623	0.19335	0.1936	0.19168	0.19179	0.1926	0.19284	0.19236	0.19268	0.19255	0.19323	0.19265	0.19423
0.01626	0.19322	0.1936	0.1917	0.19179	0.19249	0.19284	0.19237	0.19268	0.19268	0.19323	0.19271	0.19424
0.0163	0.19328	0.1936	0.19167	0.19179	0.19234	0.19284	0.1925	0.19268	0.1927	0.19323	0.19257	0.19425
0.01634	0.19334	0.1936	0.19164	0.19179	0.19241	0.19284	0.19242	0.19269	0.19277	0.19324	0.19257	0.19425
0.01638	0.19333	0.1936	0.19167	0.19179	0.19238	0.19284	0.1924	0.19269	0.19274	0.19324	0.19266	0.19426
0.01641	0.19331	0.1936	0.19164	0.19179	0.19243	0.19285	0.19237	0.19269	0.19273	0.19325	0.19271	0.19427
0.01645	0.19339	0.1936	0.19159	0.1918	0.19245	0.19285	0.19238	0.19269	0.19272	0.19325	0.19286	0.19427
0.0165	0.19332	0.1936	0.19172	0.1918	0.19241	0.19285	0.19241	0.1927	0.19272	0.19325	0.19277	0.19428
0.01654	0.19332	0.1936	0.19167	0.1918	0.19251	0.19285	0.19237	0.1927	0.19273	0.19326	0.19283	0.19429
0.01657	0.19336	0.1936	0.19174	0.1918	0.1925	0.19285	0.1924	0.1927	0.19277	0.19326	0.19296	0.1943
0.01661	0.1935	0.19361	0.19177	0.1918	0.19255	0.19286	0.19247	0.19271	0.1928	0.19326	0.19295	0.1943
0.01665	0.19358	0.19361	0.19172	0.1918	0.19251	0.19286	0.19245	0.19271	0.19303	0.19327	0.19279	0.19431
0.01669	0.19343	0.19361	0.19176	0.1918	0.19258	0.19286	0.19241	0.19271	0.19295	0.19327	0.19291	0.19432
0.01674	0.19345	0.19361	0.19163	0.19181	0.19254	0.19286	0.19243	0.19271	0.19294	0.19328	0.19281	0.19433
0.01678	0.19338	0.19361	0.1916	0.19181	0.19236	0.19286	0.1923	0.19272	0.19301	0.19328	0.19285	0.19433
0.01681	0.19339	0.19361	0.19152	0.19181	0.19236	0.19287	0.19238	0.19272	0.1929	0.19328	0.193	0.19434
0.01685	0.19341	0.19361	0.19159	0.19181	0.19244	0.19287	0.1925	0.19272	0.19298	0.19329	0.19291	0.19435
0.01689	0.19327	0.19361	0.19159	0.19181	0.19251	0.19287	0.19255	0.19272	0.1929	0.19329	0.19292	0.19435
0.01694	0.19337	0.19361	0.19165	0.19181	0.19252	0.19287	0.19244	0.19273	0.19291	0.1933	0.19286	0.19436
0.01698	0.19342	0.19361	0.19164	0.19181	0.19249	0.19287	0.19249	0.19273	0.19291	0.1933	0.19287	0.19437
0.01701	0.1934	0.19361	0.19161	0.19182	0.19239	0.19288	0.19252	0.19273	0.19306	0.1933	0.19283	0.19437
0.01705	0.19342	0.19361	0.19158	0.19182	0.19242	0.19288	0.19254	0.19274	0.1931	0.19331	0.19287	0.19438
0.0171	0.19329	0.19361	0.19157	0.19182	0.1924	0.19288	0.19242	0.19274	0.19305	0.19331	0.19299	0.19439
0.01714	0.19341	0.19361	0.1917	0.19182	0.19253	0.19288	0.19235	0.19274	0.19288	0.19332	0.19301	0.1944
0.01717	0.19352	0.19362	0.19171	0.19182	0.19256	0.19288	0.19234	0.19274	0.19295	0.19332	0.19308	0.1944
0.01721	0.19347	0.19362	0.1916	0.19182	0.19255	0.19289	0.19237	0.19275	0.19299	0.19332	0.19306	0.19441
0.01726	0.19354	0.19362	0.19161	0.19182	0.19253	0.19289	0.19247	0.19275	0.19303	0.19333	0.19296	0.19442
0.0173	0.19345	0.19362	0.19168	0.19183	0.19251	0.19289	0.19246	0.19275	0.19296	0.19333	0.19307	0.19443
0.01734	0.19355	0.19362	0.19184	0.19183	0.19264	0.19289	0.19247	0.19275	0.19301	0.19334	0.19309	0.19443
0.01739	0.19358	0.19362	0.19171	0.19183	0.19267	0.1929	0.19253	0.19276	0.1929	0.19334	0.19313	0.19444
0.01743	0.19344	0.19362	0.19171	0.19183	0.19265	0.1929	0.19254	0.19276	0.19278	0.19334	0.19319	0.19445
0.01746	0.19342	0.19362	0.1917	0.19183	0.19265	0.1929	0.19256	0.19276	0.19288	0.19335	0.19311	0.19445
0.0175	0.19349	0.19362	0.19171	0.19183	0.19262	0.1929	0.19253	0.19277	0.19296	0.19335	0.19316	0.19446
0.01755	0.1935	0.19362	0.19164	0.19183	0.19251	0.1929	0.19244	0.19277	0.193	0.19336	0.19319	0.19447
0.01759	0.19366	0.19362	0.19167	0.19184	0.19258	0.19291	0.1925	0.19277	0.19295	0.19336	0.19318	0.19448
0.01762	0.19362	0.19362	0.19162	0.19184	0.19273	0.19291	0.19254	0.19277	0.19301	0.19336	0.19321	0.19448
0.01768	0.19364	0.19362	0.19169	0.19184	0.19268	0.19291	0.19258	0.19278	0.19303	0.19337	0.19315	0.19449
0.01771	0.19358	0.19363	0.1917	0.19184	0.19255	0.19291	0.19256	0.19278	0.19296	0.19337	0.19313	0.1945
0.01776	0.19358	0.19363	0.19181	0.19184	0.19258	0.19291	0.19254	0.19278	0.19296	0.19338	0.1931	0.19451
0.0178	0.19366	0.19363	0.19177	0.19184	0.1926	0.19292	0.19243	0.19279	0.19309	0.19338	0.19323	0.19451
0.01784	0.19361	0.19363	0.19172	0.19185	0.19256	0.19292	0.19248	0.19279	0.19296	0.19338	0.19334	0.19452
0.01789	0.19352	0.19363	0.19181	0.19185	0.19263	0.19292	0.19256	0.19279	0.19295	0.19339	0.19328	0.19453
0.01793	0.19349	0.19363	0.1919	0.19185	0.19266	0.19292	0.19256	0.19279	0.193	0.19339	0.19335	0.19453
0.01796	0.19351	0.19363	0.19178	0.19185	0.19269	0.19292	0.19249	0.1928	0.19301	0.1934	0.19334	0.19454
0.01801	0.19366	0.19363	0.19182	0.19185	0.19261	0.19293	0.19247	0.1928	0.19294	0.1934	0.19339	0.19455
0.01805	0.19368	0.19363	0.19189	0.19185	0.19267	0.19293	0.19254	0.1928	0.19297	0.19341	0.19333	0.19456
0.0181	0.19376	0.19363	0.19188	0.19185	0.19263	0.19293	0.19262	0.19281	0.19306	0.19341	0.19344	0.19457
0.01814	0.19364	0.19363	0.19179	0.19186	0.19271	0.19293	0.19263	0.19281	0.19308	0.19341	0.19354	0.19457
0.01818	0.19354	0.19363	0.19181	0.19186	0.19278	0.19294	0.19252	0.19281	0.19313	0.19342	0.19347	0.19458
0.01823	0.19358	0.19363	0.19189	0.19186	0.19278	0.19294	0.19247	0.19281	0.19309	0.19342	0.19344	0.19459
0.01826	0.19359	0.19363	0.19191	0.19186	0.19269	0.19294	0.19246	0.19282	0.19299	0.19343	0.19344	0.19459
0.01831	0.19374	0.19364	0.19176	0.19186	0.1926	0.19294	0.19238	0.19282	0.19308	0.19343	0.19333	0.1946
0.01835	0.19373	0.19364	0.19182	0.19186	0.19264	0.19294	0.19251	0.19282	0.19308	0.19343	0.19345	0.19461
0.0184	0.19368	0.19364	0.19198	0.19186	0.19269	0.19295	0.19253	0.19283	0.19302	0.19344	0.19338	0.19462
0.01844	0.19371	0.19364	0.19192	0.19187	0.19271	0.19295	0.1925	0.19283	0.19306	0.19344	0.19341	0.19462
0.01849	0.19362	0.19364	0.19189	0.19187	0.1927	0.19295	0.19255	0.19283	0.19309	0.19345	0.19365	0.19463
0.01853	0.19361	0.19364	0.19195	0.19187	0.19266	0.19295	0.19248	0.19283	0.19288	0.19345	0.19359	0.19464
0.01858	0.19375	0.19364	0.1919	0.19187	0.19272	0.19296	0.19245	0.19284	0.1929	0.19346	0.1936	0.19465
0.01861	0.19384	0.19364	0.19179	0.19187	0.19276	0.19296	0.19249	0.19284	0.19293	0.19346	0.1936	0.19465
0.01866	0.19384	0.19364	0.19187	0.19187	0.19272	0.19296	0.19242	0.19284	0.19293	0.19346	0.19351	0.19466
0.0187	0.19374	0.19364	0.19193	0.19188	0.19266	0.19296	0.19248	0.19285	0.19295	0.19347	0.19357	0.19467
0.01875	0.19366	0.19364	0.19199	0.19188	0.1927	0.19296	0.19256	0.19285	0.19296	0.19347	0.19352	0.19468
0.01879	0.1939	0.19364	0.19195	0.19188	0.19263	0.19297	0.1927	0.19285	0.19295	0.19348	0.19361	0.19469
0.01884	0.1937	0.19365	0.19183	0.19188	0.19256	0.19297	0.19264	0.19286	0.19301	0.19348	0.19364	0.19469
0.01887	0.19363	0.19365	0.19189	0.19188	0.19254	0.19297	0.19246	0.19286	0.19297	0.19348	0.19356	0.1947
0.01893	0.19371	0.19365	0.19181	0.19188	0.1927	0.19297	0.19245	0.19286	0.19304	0.19349	0.1936	0.19471
0.01896	0.19377	0.19365	0.19179	0.19188	0.19276	0.19298	0.19262	0.19286	0.19297	0.19349	0.19359	0.19472
0.01901	0.19362	0.19365	0.19184	0.19189	0.19266	0.19298	0.19258	0.19287	0.19288	0.1935	0.19362	0.19472
0.01906	0.19371	0.19365	0.19187	0.19189	0.19269	0.19298	0.1925	0.19287	0.19282	0.1935	0.19363	0.19473
0.0191	0.19362	0.19365	0.19181	0.19189	0.19257	0.19298	0.19239	0.19287	0.19285	0.19351	0.19366	0.19474
0.01915	0.19371	0.19365	0.19178	0.19189	0.19266	0.19298	0.19251	0.19288	0.19272	0.19351	0.19375	0.19475
0.01919	0.19375	0.19365	0.19185	0.19189	0.19265	0.19299	0.19261	0.19288	0.19274	0.19352	0.19368	0.19475
0.01924	0.19376	0.19365	0.19178	0.19189	0.19269	0.19299	0.19253	0.19288	0.19296	0.19352	0.19368	0.19476
0.01928	0.19385	0.19365	0.19173	0.1919	0.19269	0.19299	0.19243	0.19289	0.19285	0.19352	0.19372	0.19477
0.01932	0.19385	0.19365	0.19179	0.1919	0.19266	0.19299	0.19248	0.19289	0.19268	0.19353	0.19364	0.19478
0.01938	0.19384	0.19365	0.19172	0.1919	0.19251	0.193	0.19248	0.19289	0.19274	0.19353	0.19366	0.19479
0.01941	0.19374	0.19366	0.19167	0.1919	0.19258	0.193	0.19237	0.19289	0.19271	0.19354	0.19377	0.19479
0.01946	0.19378	0.19366	0.19173	0.1919	0.19254	0.193	0.19253	0.1929	0.19264	0.19354	0.1938	0.1948
0.01951	0.19385	0.19366	0.19177	0.1919	0.19264	0.193	0.19258	0.1929	0.19258	0.19355	0.19371	0.19481
0.01955	0.19379	0.19366	0.19179	0.1919	0.19255	0.19301	0.19266	0.1929	0.19263	0.19355	0.19385	0.19482
0.0196	0.19373	0.19366	0.19181	0.19191	0.19257	0.19301	0.19262	0.19291	0.19271	0.19355	0.19384	0.19483
0.01965	0.19378	0.19366	0.19184	0.19191	0.19262	0.19301	0.1926	0.19291	0.1928	0.19356	0.19374	0.19483
0.01969	0.1939	0.19366	0.19178	0.19191	0.19265	0.19301	0.19252	0.19291	0.19271	0.19356	0.19372	0.19484
0.01974	0.19367	0.19366	0.19171	0.19191	0.19251	0.19301	0.19238	0.19292	0.19257	0.19357	0.19385	0.19485
0.01979	0.1936	0.19366	0.1917	0.19191	0.1926	0.19302	0.19243	0.19292	0.19263	0.19357	0.19389	0.19486
0.01982	0.19364	0.19366	0.19179	0.19191	0.19264	0.19302	0.19252	0.19292	0.19262	0.19358	0.19384	0.19486
0.01988	0.19364	0.19366	0.1917	0.19192	0.19264	0.19302	0.1925	0.19293	0.19264	0.19358	0.19382	0.19487
0.01992	0.1937	0.19366	0.19164	0.19192	0.19259	0.19302	0.19253	0.19293	0.19254	0.19359	0.19392	0.19488
0.01998	0.19357	0.19367	0.1918	0.19192	0.19263	0.19303	0.19245	0.19293	0.19236	0.19359	0.19384	0.19489
0.02001	0.1936	0.19367	0.19175	0.19192	0.19261	0.19303	0.1925	0.19293	0.19255	0.19359	0.19373	0.1949
0.02006	0.19367	0.19367	0.19167	0.19192	0.1925	0.19303	0.19256	0.19294	0.19262	0.1936	0.19385	0.1949
0.02011	0.19379	0.19367	0.19167	0.19192	0.19243	0.19303	0.19257	0.19294	0.19265	0.1936	0.19391	0.19491
0.02015	0.19378	0.19367	0.19176	0.19193	0.19249	0.19304	0.19254	0.19294	0.19261	0.19361	0.1939	0.19492
0.0202	0.19381	0.19367	0.19173	0.19193	0.19245	0.19304	0.19253	0.19295	0.19259	0.19361	0.19393	0.19493
0.02025	0.19375	0.19367	0.19184	0.19193	0.1925	0.19304	0.19254	0.19295	0.19254	0.19362	0.19395	0.19494
0.0203	0.19359	0.19367	0.19173	0.19193	0.19253	0.19304	0.19255	0.19295	0.19251	0.19362	0.1939	0.19495
0.02035	0.19359	0.19367	0.19162	0.19193	0.19262	0.19305	0.19252	0.19296	0.19261	0.19363	0.19393	0.19495
0.02039	0.19359	0.19367	0.19155	0.19193	0.19245	0.19305	0.19256	0.19296	0.19256	0.19363	0.19398	0.19496
0.02044	0.1935	0.19367	0.19163	0.19194	0.19269	0.19305	0.19256	0.19296	0.19248	0.19364	0.19396	0.19497
0.02049	0.19367	0.19367	0.19163	0.19194	0.19271	0.19305	0.19248	0.19297	0.19265	0.19364	0.19393	0.19498
0.02054	0.19354	0.19368	0.19167	0.19194	0.1926	0.19305	0.19247	0.19297	0.19251	0.19365	0.19403	0.19499
0.02059	0.19351	0.19368	0.19175	0.19194	0.1926	0.19306	0.19241	0.19297	0.19249	0.19365	0.19404	0.19499
0.02063	0.19354	0.19368	0.19164	0.19194	0.19262	0.19306	0.19238	0.19298	0.19243	0.19365	0.19403	0.195
0.02067	0.19355	0.19368	0.19169	0.19194	0.19266	0.19306	0.19237	0.19298	0.19243	0.19366	0.19397	0.19501
0.02073	0.19341	0.19368	0.19162	0.19195	0.19261	0.19306	0.19255	0.19298	0.19244	0.19366	0.19407	0.19502
0.02077	0.19329	0.19368	0.19165	0.19195	0.19254	0.19307	0.19249	0.19299	0.19238	0.19367	0.19411	0.19503
0.02083	0.19327	0.19368	0.19168	0.19195	0.19268	0.19307	0.19242	0.19299	0.19234	0.19367	0.19409	0.19503
0.02088	0.19331	0.19368	0.1916	0.19195	0.19263	0.19307	0.19241	0.19299	0.19225	0.19368	0.19412	0.19504
0.02092	0.19333	0.19368	0.19159	0.19195	0.19263	0.19307	0.19233	0.193	0.19227	0.19368	0.19398	0.19505
0.02098	0.19336	0.19368	0.19169	0.19195	0.19269	0.19308	0.1924	0.193	0.1924	0.19369	0.19393	0.19506
0.02101	0.19336	0.19368	0.19154	0.19196	0.19265	0.19308	0.19249	0.193	0.19239	0.19369	0.19403	0.19507
0.02106	0.19331	0.19368	0.19154	0.19196	0.1927	0.19308	0.19255	0.193	0.19226	0.1937	0.19407	0.19508
0.02111	0.19315	0.19369	0.19172	0.19196	0.19255	0.19308	0.19246	0.19301	0.1924	0.1937	0.19401	0.19508
0.02116	0.19319	0.19369	0.19159	0.19196	0.19261	0.19309	0.19255	0.19301	0.19238	0.1937	0.19407	0.19509
0.02121	0.19336	0.19369	0.19151	0.19196	0.19271	0.19309	0.19249	0.19301	0.19221	0.19371	0.19407	0.1951
0.02126	0.1932	0.19369	0.19157	0.19196	0.19256	0.19309	0.19241	0.19302	0.19213	0.19371	0.19416	0.19511
0.02131	0.19324	0.19369	0.19172	0.19197	0.19258	0.19309	0.19242	0.19302	0.19207	0.19372	0.19416	0.19512
0.02136	0.1934	0.19369	0.1917	0.19197	0.19268	0.1931	0.19249	0.19302	0.19229	0.19372	0.19418	0.19513
0.02141	0.19339	0.19369	0.19164	0.19197	0.19256	0.1931	0.19246	0.19303	0.19218	0.19373	0.19424	0.19513
0.02146	0.19335	0.19369	0.19162	0.19197	0.19264	0.1931	0.19253	0.19303	0.19235	0.19373	0.19431	0.19514
0.02151	0.19326	0.19369	0.19167	0.19197	0.19264	0.1931	0.19243	0.19303	0.19226	0.19374	0.19433	0.19515
0.02156	0.19331	0.19369	0.19172	0.19198	0.19265	0.19311	0.19251	0.19304	0.19236	0.19374	0.19417	0.19516
0.02161	0.19341	0.19369	0.19174	0.19198	0.19261	0.19311	0.19259	0.19304	0.19235	0.19375	0.19422	0.19517
0.02166	0.1933	0.19369	0.19159	0.19198	0.19255	0.19311	0.19251	0.19304	0.19234	0.19375	0.1942	0.19518
0.02171	0.19337	0.1937	0.19165	0.19198	0.19265	0.19311	0.1924	0.19305	0.19229	0.19376	0.19414	0.19519
0.02176	0.19339	0.1937	0.19169	0.19198	0.19264	0.19312	0.19243	0.19305	0.1923	0.19376	0.19421	0.19519
0.02181	0.19352	0.1937	0.19171	0.19198	0.19272	0.19312	0.19245	0.19305	0.19237	0.19377	0.1942	0.1952
0.02186	0.19345	0.1937	0.1918	0.19199	0.19275	0.19312	0.1926	0.19306	0.19243	0.19377	0.19417	0.19521
0.02191	0.19342	0.1937	0.19181	0.19199	0.19267	0.19312	0.19258	0.19306	0.19252	0.19378	0.19434	0.19522
0.02196	0.19328	0.1937	0.19184	0.19199	0.1927	0.19313	0.1925	0.19306	0.1925	0.19378	0.19429	0.19523
0.02201	0.19325	0.1937	0.1916	0.19199	0.19265	0.19313	0.19245	0.19307	0.19238	0.19379	0.19427	0.19524
0.02206	0.19321	0.1937	0.19168	0.19199	0.19271	0.19313	0.19239	0.19307	0.1923	0.19379	0.19433	0.19524
0.02211	0.19335	0.1937	0.19185	0.19199	0.19263	0.19313	0.19244	0.19307	0.19228	0.1938	0.19444	0.19525
0.02216	0.19343	0.1937	0.19185	0.192	0.19257	0.19314	0.19237	0.19308	0.19235	0.1938	0.19441	0.19526
0.02221	0.19344	0.1937	0.19191	0.192	0.19266	0.19314	0.19232	0.19308	0.19242	0.1938	0.19447	0.19527
0.02228	0.1934	0.19371	0.1919	0.192	0.19273	0.19314	0.19241	0.19309	0.1923	0.19381	0.1944	0.19528
0.02233	0.19332	0.19371	0.19182	0.192	0.19262	0.19314	0.19254	0.19309	0.19233	0.19382	0.19446	0.19529
0.02237	0.19346	0.19371	0.1918	0.192	0.19264	0.19315	0.19249	0.19309	0.19226	0.19382	0.19444	0.1953
0.02243	0.19337	0.19371	0.19183	0.192	0.19268	0.19315	0.19248	0.1931	0.19238	0.19383	0.19451	0.1953
0.02247	0.19337	0.19371	0.19185	0.19201	0.19271	0.19315	0.19248	0.1931	0.19232	0.19383	0.19447	0.19531
0.02253	0.19345	0.19371	0.19186	0.19201	0.19274	0.19315	0.19251	0.1931	0.1924	0.19383	0.19441	0.19532
0.02258	0.19335	0.19371	0.19192	0.19201	0.19269	0.19316	0.19251	0.19311	0.19255	0.19384	0.19452	0.19533
0.02262	0.19327	0.19371	0.19191	0.19201	0.19263	0.19316	0.19254	0.19311	0.1926	0.19384	0.19455	0.19534
0.02269	0.19331	0.19371	0.19187	0.19201	0.1927	0.19316	0.1924	0.19311	0.19256	0.19385	0.19458	0.19535
0.02274	0.1933	0.19371	0.19189	0.19202	0.1927	0.19317	0.19255	0.19312	0.19247	0.19385	0.19451	0.19536
0.02279	0.19334	0.19371	0.19191	0.19202	0.19255	0.19317	0.19258	0.19312	0.19243	0.19386	0.19461	0.19537
0.02284	0.19343	0.19372	0.19192	0.19202	0.19257	0.19317	0.19255	0.19312	0.19246	0.19386	0.19457	0.19537
0.02289	0.19347	0.19372	0.1919	0.19202	0.19276	0.19317	0.19259	0.19313	0.19237	0.19387	0.19459	0.19538
0.02295	0.19346	0.19372	0.19191	0.19202	0.19277	0.19318	0.19268	0.19313	0.19237	0.19387	0.19459	0.19539
0.023	0.19349	0.19372	0.19184	0.19202	0.19284	0.19318	0.19246	0.19313	0.19247	0.19388	0.19458	0.1954
0.02305	0.19352	0.19372	0.19185	0.19203	0.19284	0.19318	0.19247	0.19314	0.19256	0.19388	0.19471	0.19541
0.0231	0.19358	0.19372	0.19189	0.19203	0.1928	0.19318	0.19258	0.19314	0.19248	0.19389	0.19457	0.19542
0.02316	0.19343	0.19372	0.1919	0.19203	0.19278	0.19319	0.19263	0.19314	0.19242	0.1939	0.19459	0.19543
0.02321	0.19347	0.19372	0.1919	0.19203	0.19282	0.19319	0.19261	0.19315	0.19254	0.1939	0.19456	0.19544
0.02326	0.19342	0.19372	0.19186	0.19203	0.19274	0.19319	0.19262	0.19315	0.19258	0.1939	0.19461	0.19544
0.02331	0.19338	0.19372	0.19191	0.19204	0.19273	0.19319	0.19266	0.19315	0.19256	0.19391	0.19481	0.19545
0.02338	0.19346	0.19372	0.19198	0.19204	0.1928	0.1932	0.19268	0.19316	0.19251	0.19392	0.19471	0.19546
0.02343	0.19359	0.19373	0.19188	0.19204	0.1927	0.1932	0.19274	0.19316	0.1926	0.19392	0.19475	0.19547
0.02347	0.19359	0.19373	0.19195	0.19204	0.19274	0.1932	0.19271	0.19316	0.19261	0.19392	0.19463	0.19548
0.02354	0.19362	0.19373	0.19189	0.19204	0.19274	0.19321	0.1927	0.19317	0.19262	0.19393	0.1946	0.19549
0.02359	0.19357	0.19373	0.19188	0.19205	0.19292	0.19321	0.19275	0.19317	0.1926	0.19394	0.19468	0.1955
0.02364	0.19353	0.19373	0.19204	0.19205	0.19289	0.19321	0.19281	0.19318	0.19264	0.19394	0.19461	0.19551
0.0237	0.1936	0.19373	0.19201	0.19205	0.19282	0.19321	0.19272	0.19318	0.19258	0.19395	0.19472	0.19552
0.02375	0.1936	0.19373	0.19193	0.19205	0.19283	0.19322	0.19266	0.19318	0.19262	0.19395	0.19463	0.19553
0.0238	0.19352	0.19373	0.19193	0.19205	0.1929	0.19322	0.19268	0.19319	0.19273	0.19396	0.19465	0.19553
0.02386	0.19359	0.19373	0.19199	0.19205	0.19295	0.19322	0.19275	0.19319	0.1927	0.19396	0.1947	0.19554
0.02391	0.19356	0.19373	0.19194	0.19206	0.1929	0.19322	0.19277	0.19319	0.19268	0.19397	0.1947	0.19555
0.02396	0.19354	0.19373	0.19189	0.19206	0.19288	0.19323	0.19272	0.1932	0.19271	0.19397	0.1947	0.19556
0.02403	0.19355	0.19374	0.192	0.19206	0.19274	0.19323	0.19284	0.1932	0.19275	0.19398	0.1948	0.19557
0.02407	0.19363	0.19374	0.19192	0.19206	0.1928	0.19323	0.19287	0.1932	0.1927	0.19398	0.19471	0.19558
0.02414	0.19352	0.19374	0.192	0.19206	0.19287	0.19324	0.19287	0.19321	0.19269	0.19399	0.19482	0.19559
0.02419	0.19363	0.19374	0.19195	0.19207	0.19293	0.19324	0.1927	0.19321	0.19271	0.19399	0.19471	0.1956
0.02425	0.19349	0.19374	0.19189	0.19207	0.19301	0.19324	0.19276	0.19322	0.19282	0.194	0.19468	0.19561
0.0243	0.19368	0.19374	0.19184	0.19207	0.19291	0.19324	0.19291	0.19322	0.19271	0.194	0.19465	0.19562
0.02435	0.19358	0.19374	0.19188	0.19207	0.19293	0.19325	0.19287	0.19322	0.19268	0.19401	0.19472	0.19562
0.02441	0.1936	0.19374	0.19192	0.19207	0.19282	0.19325	0.19286	0.19323	0.19269	0.19401	0.19461	0.19563
0.02446	0.19363	0.19374	0.19205	0.19208	0.19287	0.19325	0.19288	0.19323	0.19256	0.19402	0.19461	0.19564
0.02453	0.19355	0.19374	0.19196	0.19208	0.19294	0.19325	0.1929	0.19323	0.19249	0.19402	0.19472	0.19565
0.02458	0.19364	0.19375	0.19186	0.19208	0.19288	0.19326	0.19294	0.19324	0.19275	0.19403	0.19465	0.19566
0.02464	0.19373	0.19375	0.19201	0.19208	0.19287	0.19326	0.19296	0.19324	0.19282	0.19403	0.19474	0.19567
0.02469	0.19371	0.19375	0.19198	0.19208	0.19284	0.19326	0.19288	0.19324	0.19268	0.19404	0.19471	0.19568
0.02475	0.19375	0.19375	0.19194	0.19208	0.19288	0.19327	0.19298	0.19325	0.19275	0.19404	0.1947	0.19569
0.0248	0.19377	0.19375	0.19201	0.19209	0.19293	0.19327	0.19297	0.19325	0.19269	0.19405	0.19463	0.1957
0.02486	0.19369	0.19375	0.19199	0.19209	0.19278	0.19327	0.19308	0.19326	0.19277	0.19406	0.1947	0.19571
0.02491	0.19372	0.19375	0.19204	0.19209	0.19286	0.19327	0.19302	0.19326	0.19287	0.19406	0.19465	0.19572
0.02498	0.19354	0.19375	0.19194	0.19209	0.19285	0.19328	0.19307	0.19326	0.19286	0.19407	0.19466	0.19573
0.02504	0.19354	0.19375	0.19206	0.19209	0.19288	0.19328	0.19301	0.19327	0.19274	0.19407	0.19479	0.19574
0.02509	0.19356	0.19375	0.192	0.1921	0.19299	0.19328	0.19302	0.19327	0.19265	0.19408	0.19473	0.19574
0.02515	0.19353	0.19376	0.19208	0.1921	0.19287	0.19329	0.19305	0.19327	0.19283	0.19408	0.19473	0.19575
0.0252	0.19355	0.19376	0.19201	0.1921	0.19281	0.19329	0.19298	0.19328	0.19284	0.19409	0.19467	0.19576
0.02526	0.19368	0.19376	0.19199	0.1921	0.1928	0.19329	0.19291	0.19328	0.19276	0.19409	0.19469	0.19577
0.02533	0.19372	0.19376	0.19198	0.1921	0.19288	0.19329	0.19301	0.19329	0.19281	0.1941	0.19476	0.19578
0.02538	0.19381	0.19376	0.19201	0.19211	0.1929	0.1933	0.19305	0.19329	0.19283	0.1941	0.19482	0.19579
0.02544	0.1937	0.19376	0.19208	0.19211	0.19288	0.1933	0.19308	0.19329	0.19278	0.19411	0.19475	0.1958
0.02549	0.1935	0.19376	0.19223	0.19211	0.19291	0.1933	0.19311	0.1933	0.19298	0.19411	0.19479	0.19581
0.02555	0.19377	0.19376	0.19207	0.19211	0.1929	0.19331	0.19311	0.1933	0.19295	0.19412	0.19469	0.19582
0.02561	0.19374	0.19376	0.19197	0.19211	0.19285	0.19331	0.19318	0.19331	0.19288	0.19413	0.19476	0.19583
0.02566	0.19368	0.19376	0.19208	0.19212	0.19291	0.19331	0.19309	0.19331	0.19293	0.19413	0.19498	0.19584
0.02573	0.1936	0.19377	0.19205	0.19212	0.19294	0.19331	0.19303	0.19331	0.19296	0.19414	0.19495	0.19585
0.02579	0.19361	0.19377	0.19198	0.19212	0.19285	0.19332	0.19295	0.19332	0.19295	0.19414	0.19492	0.19586
0.02584	0.19361	0.19377	0.19199	0.19212	0.19299	0.19332	0.19313	0.19332	0.19308	0.19415	0.19495	0.19587
0.0259	0.19381	0.19377	0.19198	0.19212	0.19285	0.19332	0.19311	0.19332	0.193	0.19415	0.19486	0.19588
0.02596	0.19366	0.19377	0.19213	0.19213	0.19288	0.19333	0.19308	0.19333	0.19304	0.19416	0.19497	0.19589
0.02603	0.19368	0.19377	0.19204	0.19213	0.19294	0.19333	0.19298	0.19333	0.19311	0.19416	0.19504	0.1959
0.02608	0.19363	0.19377	0.192	0.19213	0.19284	0.19333	0.19308	0.19334	0.19302	0.19417	0.19494	0.1959
0.02614	0.19363	0.19377	0.19194	0.19213	0.19282	0.19333	0.19305	0.19334	0.19298	0.19417	0.19501	0.19591
0.0262	0.19368	0.19377	0.19187	0.19213	0.19281	0.19334	0.19309	0.19334	0.19308	0.19418	0.19515	0.19592
0.02626	0.19362	0.19377	0.19199	0.19214	0.1929	0.19334	0.19314	0.19335	0.19318	0.19419	0.1952	0.19593
0.02631	0.19356	0.19378	0.1919	0.19214	0.19284	0.19334	0.19312	0.19335	0.19302	0.19419	0.19514	0.19594
0.02637	0.19365	0.19378	0.19187	0.19214	0.19276	0.19335	0.19312	0.19336	0.19317	0.1942	0.19515	0.19595
0.02644	0.1936	0.19378	0.19195	0.19214	0.19293	0.19335	0.19306	0.19336	0.19323	0.1942	0.1952	0.19596
0.0265	0.1936	0.19378	0.1919	0.19214	0.19286	0.19335	0.19302	0.19336	0.19307	0.19421	0.19517	0.19597
0.02656	0.19359	0.19378	0.19182	0.19215	0.19287	0.19336	0.19296	0.19337	0.19315	0.19421	0.19515	0.19598
0.02661	0.19375	0.19378	0.19191	0.19215	0.19293	0.19336	0.19302	0.19337	0.19328	0.19422	0.1953	0.19599
0.02668	0.19365	0.19378	0.19196	0.19215	0.19284	0.19336	0.19315	0.19337	0.19313	0.19422	0.19528	0.196
0.02674	0.19374	0.19378	0.19186	0.19215	0.19301	0.19336	0.19314	0.19338	0.19318	0.19423	0.19521	0.19601
0.0268	0.19362	0.19378	0.19192	0.19216	0.19292	0.19337	0.19312	0.19338	0.19314	0.19424	0.19524	0.19602
0.02686	0.19378	0.19379	0.19191	0.19216	0.19287	0.19337	0.19314	0.19339	0.19324	0.19424	0.19525	0.19603
0.02693	0.1936	0.19379	0.19193	0.19216	0.19288	0.19337	0.19309	0.19339	0.19324	0.19425	0.19518	0.19604
0.02699	0.19362	0.19379	0.19197	0.19216	0.19291	0.19338	0.19313	0.19339	0.19318	0.19425	0.19517	0.19605
0.02704	0.19371	0.19379	0.1921	0.19216	0.19299	0.19338	0.19318	0.1934	0.19312	0.19426	0.1953	0.19606
0.0271	0.19377	0.19379	0.19199	0.19217	0.19282	0.19338	0.19301	0.1934	0.19308	0.19426	0.19537	0.19607
0.02716	0.19377	0.19379	0.19189	0.19217	0.19295	0.19339	0.19309	0.19341	0.19323	0.19427	0.19531	0.19608
0.02722	0.19364	0.19379	0.19192	0.19217	0.19295	0.19339	0.19311	0.19341	0.19316	0.19428	0.19529	0.19609
0.02729	0.19366	0.19379	0.19189	0.19217	0.19283	0.19339	0.19315	0.19341	0.19329	0.19428	0.19529	0.1961
0.02735	0.19362	0.19379	0.19187	0.19217	0.19287	0.19339	0.19307	0.19342	0.19326	0.19429	0.19536	0.19611
0.02741	0.19361	0.19379	0.19188	0.19218	0.19293	0.1934	0.1931	0.19342	0.19313	0.19429	0.19538	0.19612
0.02747	0.19365	0.1938	0.19185	0.19218	0.19288	0.1934	0.19296	0.19343	0.19305	0.1943	0.1954	0.19613
0.02754	0.19359	0.1938	0.19181	0.19218	0.19289	0.1934	0.19295	0.19343	0.19308	0.1943	0.19534	0.19614
0.0276	0.19355	0.1938	0.19193	0.19218	0.1929	0.19341	0.19306	0.19343	0.19329	0.19431	0.19533	0.19615
0.02766	0.19353	0.1938	0.19195	0.19218	0.19287	0.19341	0.19314	0.19344	0.19324	0.19432	0.19536	0.19616
0.02773	0.19364	0.1938	0.19183	0.19219	0.19301	0.19341	0.19299	0.19344	0.19336	0.19432	0.19531	0.19617
0.02779	0.19365	0.1938	0.19191	0.19219	0.19299	0.19342	0.19296	0.19345	0.19326	0.19433	0.19541	0.19618
0.02785	0.19359	0.1938	0.19185	0.19219	0.19294	0.19342	0.1931	0.19345	0.19339	0.19433	0.19542	0.19619
0.02791	0.19357	0.1938	0.19178	0.19219	0.19295	0.19342	0.19305	0.19346	0.19322	0.19434	0.19541	0.1962
0.02798	0.19372	0.1938	0.19179	0.1922	0.19295	0.19343	0.19303	0.19346	0.19335	0.19434	0.19544	0.19621
0.02804	0.19369	0.19381	0.19171	0.1922	0.19296	0.19343	0.19312	0.19346	0.19343	0.19435	0.1955	0.19622
0.0281	0.19373	0.19381	0.19174	0.1922	0.19303	0.19343	0.19306	0.19347	0.19351	0.19436	0.19554	0.19623
0.02816	0.19369	0.19381	0.19179	0.1922	0.193	0.19343	0.19315	0.19347	0.19342	0.19436	0.19561	0.19624
0.02823	0.19357	0.19381	0.19187	0.1922	0.19304	0.19344	0.19309	0.19348	0.19331	0.19437	0.19559	0.19625
0.0283	0.19357	0.19381	0.19173	0.19221	0.193	0.19344	0.19299	0.19348	0.19344	0.19437	0.19558	0.19626
0.02836	0.19361	0.19381	0.19176	0.19221	0.19305	0.19344	0.19297	0.19348	0.19339	0.19438	0.19561	0.19627
0.02842	0.19372	0.19381	0.19167	0.19221	0.19298	0.19345	0.19299	0.19349	0.19343	0.19439	0.19559	0.19628
0.02849	0.19365	0.19381	0.19174	0.19221	0.19295	0.19345	0.19304	0.19349	0.19339	0.19439	0.19556	0.19629
0.02855	0.1936	0.19381	0.19173	0.19221	0.193	0.19345	0.19318	0.1935	0.19343	0.1944	0.19573	0.1963
0.02861	0.19363	0.19382	0.19172	0.19222	0.19311	0.19346	0.19325	0.1935	0.19352	0.1944	0.19578	0.19631
0.02867	0.19373	0.19382	0.19175	0.19222	0.19312	0.19346	0.19309	0.1935	0.19351	0.19441	0.1958	0.19632
0.02875	0.19371	0.19382	0.19171	0.19222	0.19302	0.19346	0.19304	0.19351	0.19347	0.19442	0.19577	0.19633
0.02881	0.19358	0.19382	0.19173	0.19222	0.19299	0.19347	0.19317	0.19351	0.19342	0.19442	0.19581	0.19634
0.02888	0.19362	0.19382	0.19167	0.19223	0.19305	0.19347	0.19303	0.19352	0.19331	0.19443	0.19585	0.19635
0.02894	0.19353	0.19382	0.19182	0.19223	0.19314	0.19347	0.19308	0.19352	0.19337	0.19443	0.19578	0.19636
0.029	0.19351	0.19382	0.19178	0.19223	0.19323	0.19348	0.19307	0.19353	0.19348	0.19444	0.19579	0.19637
0.02908	0.19363	0.19382	0.19164	0.19223	0.19318	0.19348	0.193	0.19353	0.19343	0.19445	0.19577	0.19638
0.02914	0.19365	0.19382	0.19174	0.19223	0.19309	0.19348	0.19314	0.19353	0.19348	0.19445	0.19582	0.19639
0.0292	0.19368	0.19383	0.19176	0.19224	0.1932	0.19349	0.19305	0.19354	0.19344	0.19446	0.19589	0.1964
0.02926	0.19363	0.19383	0.19176	0.19224	0.19325	0.19349	0.19316	0.19354	0.19352	0.19446	0.19584	0.19641
0.02934	0.19363	0.19383	0.19176	0.19224	0.19322	0.19349	0.1932	0.19355	0.19345	0.19447	0.19592	0.19642
0.0294	0.19363	0.19383	0.19183	0.19224	0.19324	0.1935	0.19306	0.19355	0.19343	0.19448	0.19586	0.19643
0.02946	0.19365	0.19383	0.19178	0.19225	0.1932	0.1935	0.19314	0.19356	0.19334	0.19448	0.19592	0.19644
0.02952	0.19364	0.19383	0.19171	0.19225	0.19317	0.1935	0.19308	0.19356	0.19334	0.19449	0.19597	0.19645
0.0296	0.19369	0.19383	0.19165	0.19225	0.19308	0.19351	0.19308	0.19356	0.19336	0.19449	0.19586	0.19646
0.02966	0.19358	0.19383	0.19176	0.19225	0.19321	0.19351	0.19297	0.19357	0.19343	0.1945	0.1959	0.19647
0.02973	0.19358	0.19383	0.19171	0.19225	0.19328	0.19351	0.19309	0.19357	0.19342	0.19451	0.19593	0.19648
0.0298	0.1936	0.19384	0.19177	0.19226	0.19314	0.19351	0.19301	0.19358	0.19331	0.19451	0.19597	0.19649
0.02986	0.19365	0.19384	0.19174	0.19226	0.19314	0.19352	0.19295	0.19358	0.19335	0.19452	0.19593	0.1965
0.02994	0.19372	0.19384	0.19168	0.19226	0.19306	0.19352	0.19309	0.19359	0.19344	0.19453	0.19593	0.19652
0.03	0.19373	0.19384	0.19178	0.19226	0.19301	0.19352	0.19314	0.19359	0.19337	0.19453	0.19606	0.19653
0.03006	0.19361	0.19384	0.19183	0.19227	0.19305	0.19353	0.19313	0.19359	0.19337	0.19454	0.19588	0.19654
0.03014	0.19367	0.19384	0.19173	0.19227	0.19307	0.19353	0.1932	0.1936	0.1934	0.19454	0.19586	0.19655
0.0302	0.19367	0.19384	0.19179	0.19227	0.19303	0.19353	0.19308	0.1936	0.19335	0.19455	0.19596	0.19656
0.03028	0.1937	0.19384	0.19184	0.19227	0.19307	0.19354	0.19313	0.19361	0.19347	0.19456	0.19596	0.19657
0.03034	0.1936	0.19384	0.19182	0.19227	0.19301	0.19354	0.19312	0.19361	0.19341	0.19456	0.19588	0.19658
0.03041	0.19357	0.19385	0.19184	0.19228	0.1931	0.19354	0.1931	0.19362	0.19342	0.19457	0.19603	0.19659
0.03047	0.19355	0.19385	0.19173	0.19228	0.19308	0.19355	0.19309	0.19362	0.19341	0.19457	0.19601	0.1966
0.03054	0.19363	0.19385	0.19167	0.19228	0.19308	0.19355	0.19305	0.19362	0.19334	0.19458	0.19594	0.19661
0.03061	0.19354	0.19385	0.19167	0.19228	0.19309	0.19355	0.19303	0.19363	0.1933	0.19459	0.19602	0.19662
0.03068	0.19366	0.19385	0.19173	0.19229	0.19311	0.19356	0.19309	0.19363	0.19334	0.19459	0.19602	0.19663
0.03075	0.19354	0.19385	0.19173	0.19229	0.19304	0.19356	0.19306	0.19364	0.19342	0.1946	0.19615	0.19664
0.03081	0.19357	0.19385	0.19181	0.19229	0.19299	0.19356	0.19299	0.19364	0.1933	0.1946	0.19594	0.19665
0.03089	0.19363	0.19385	0.1918	0.19229	0.19304	0.19357	0.19299	0.19365	0.19341	0.19461	0.19605	0.19666
0.03096	0.19359	0.19386	0.19184	0.1923	0.19313	0.19357	0.19305	0.19365	0.19335	0.19462	0.19605	0.19667
0.03103	0.19363	0.19386	0.19176	0.1923	0.19311	0.19357	0.19296	0.19366	0.19335	0.19462	0.1961	0.19668
0.0311	0.19358	0.19386	0.19181	0.1923	0.19316	0.19358	0.19305	0.19366	0.19336	0.19463	0.19613	0.1967
0.03116	0.19364	0.19386	0.19177	0.1923	0.19317	0.19358	0.19295	0.19366	0.19336	0.19464	0.19616	0.19671
0.03124	0.19362	0.19386	0.19172	0.19231	0.19315	0.19358	0.19292	0.19367	0.19337	0.19464	0.19619	0.19672
0.0313	0.19362	0.19386	0.19179	0.19231	0.1932	0.19359	0.19299	0.19367	0.19325	0.19465	0.19609	0.19673
0.03138	0.19373	0.19386	0.19177	0.19231	0.19309	0.19359	0.19301	0.19368	0.1934	0.19466	0.19601	0.19674
0.03145	0.19375	0.19386	0.19182	0.19231	0.19321	0.1936	0.19301	0.19368	0.19349	0.19466	0.19614	0.19675
0.03151	0.19371	0.19386	0.1918	0.19231	0.19318	0.1936	0.1931	0.19369	0.19354	0.19467	0.19613	0.19676
0.03159	0.1937	0.19387	0.19178	0.19232	0.19322	0.1936	0.19312	0.19369	0.19347	0.19468	0.19626	0.19677
0.03166	0.19362	0.19387	0.19179	0.19232	0.19319	0.19361	0.19315	0.1937	0.19339	0.19468	0.19614	0.19678
0.03173	0.19367	0.19387	0.19186	0.19232	0.19329	0.19361	0.19304	0.1937	0.19328	0.19469	0.19626	0.19679
0.0318	0.1937	0.19387	0.19176	0.19232	0.1933	0.19361	0.19304	0.19371	0.19338	0.19469	0.1962	0.1968
0.03188	0.19365	0.19387	0.19178	0.19233	0.1932	0.19362	0.19311	0.19371	0.19336	0.1947	0.19622	0.19681
0.03194	0.19366	0.19387	0.19187	0.19233	0.19317	0.19362	0.19308	0.19371	0.19354	0.19471	0.19626	0.19682
0.03201	0.19363	0.19387	0.19201	0.19233	0.19312	0.19362	0.19305	0.19372	0.19345	0.19471	0.19631	0.19683
0.03209	0.19367	0.19387	0.19189	0.19233	0.1932	0.19363	0.19302	0.19372	0.19335	0.19472	0.19622	0.19685
0.03216	0.19367	0.19388	0.19201	0.19234	0.19319	0.19363	0.19307	0.19373	0.1934	0.19473	0.19621	0.19686
0.03222	0.19374	0.19388	0.19202	0.19234	0.19322	0.19363	0.19303	0.19373	0.19352	0.19473	0.19624	0.19687
0.0323	0.19376	0.19388	0.19203	0.19234	0.19318	0.19364	0.19307	0.19374	0.19343	0.19474	0.19625	0.19688
0.03238	0.19371	0.19388	0.19198	0.19234	0.19328	0.19364	0.1931	0.19374	0.19347	0.19475	0.19617	0.19689
0.03245	0.19376	0.19388	0.19191	0.19235	0.19324	0.19364	0.19311	0.19375	0.19355	0.19475	0.19631	0.1969
0.03251	0.19374	0.19388	0.19201	0.19235	0.19325	0.19365	0.19311	0.19375	0.19342	0.19476	0.19631	0.19691
0.03259	0.1937	0.19388	0.19201	0.19235	0.19319	0.19365	0.19307	0.19376	0.19338	0.19477	0.19627	0.19692
0.03266	0.19364	0.19388	0.19206	0.19235	0.19317	0.19365	0.19315	0.19376	0.19349	0.19477	0.19633	0.19693
0.03274	0.19374	0.19389	0.19213	0.19236	0.1932	0.19366	0.19309	0.19376	0.19339	0.19478	0.19626	0.19694
0.03281	0.19365	0.19389	0.19206	0.19236	0.1933	0.19366	0.19311	0.19377	0.19345	0.19479	0.1963	0.19696
0.03289	0.19367	0.19389	0.19207	0.19236	0.1933	0.19366	0.19313	0.19377	0.19339	0.19479	0.19628	0.19697
0.03296	0.19377	0.19389	0.19213	0.19236	0.19325	0.19367	0.19314	0.19378	0.19342	0.1948	0.19623	0.19698
0.03302	0.19384	0.19389	0.19215	0.19237	0.19336	0.19367	0.19309	0.19378	0.19353	0.19481	0.19622	0.19699
0.0331	0.19391	0.19389	0.19221	0.19237	0.19338	0.19368	0.19314	0.19379	0.19341	0.19481	0.19634	0.197
0.03318	0.19388	0.19389	0.19212	0.19237	0.19345	0.19368	0.19311	0.19379	0.19359	0.19482	0.19627	0.19701
0.03325	0.19386	0.19389	0.19212	0.19237	0.19343	0.19368	0.19316	0.1938	0.19356	0.19483	0.19631	0.19702
0.03333	0.19391	0.19389	0.1922	0.19238	0.19342	0.19369	0.19317	0.1938	0.19357	0.19483	0.19635	0.19703
0.0334	0.19406	0.1939	0.19222	0.19238	0.19349	0.19369	0.19319	0.19381	0.19369	0.19484	0.19626	0.19704
0.03347	0.19395	0.1939	0.19222	0.19238	0.19335	0.19369	0.19318	0.19381	0.19355	0.19485	0.19622	0.19706
0.03355	0.19393	0.1939	0.19217	0.19238	0.19333	0.1937	0.19324	0.19382	0.19359	0.19485	0.19627	0.19707
0.03363	0.19398	0.1939	0.19222	0.19239	0.19348	0.1937	0.19318	0.19382	0.19356	0.19486	0.19634	0.19708
0.0337	0.19386	0.1939	0.19219	0.19239	0.19354	0.1937	0.19323	0.19383	0.19349	0.19487	0.19625	0.19709
0.03377	0.19404	0.1939	0.19226	0.19239	0.19352	0.19371	0.19329	0.19383	0.19373	0.19487	0.19635	0.1971
0.03385	0.19392	0.1939	0.19223	0.19239	0.19341	0.19371	0.19322	0.19384	0.19364	0.19488	0.19638	0.19711
0.03392	0.19394	0.19391	0.19223	0.1924	0.19334	0.19371	0.19329	0.19384	0.19367	0.19489	0.19628	0.19712
0.034	0.19395	0.19391	0.19218	0.1924	0.19358	0.19372	0.19335	0.19384	0.19366	0.19489	0.1964	0.19713
0.03408	0.19403	0.19391	0.19223	0.1924	0.19363	0.19372	0.19327	0.19385	0.19365	0.1949	0.19623	0.19715
0.03415	0.19403	0.19391	0.19214	0.1924	0.19361	0.19373	0.1932	0.19385	0.19354	0.19491	0.19627	0.19716
0.03422	0.19401	0.19391	0.19219	0.19241	0.19359	0.19373	0.19327	0.19386	0.19371	0.19491	0.19642	0.19717
0.0343	0.19403	0.19391	0.19224	0.19241	0.19361	0.19373	0.19318	0.19386	0.19374	0.19492	0.19639	0.19718
0.03439	0.19411	0.19391	0.19228	0.19241	0.19354	0.19374	0.19324	0.19387	0.19387	0.19493	0.19639	0.19719
0.03446	0.19414	0.19391	0.19229	0.19241	0.19357	0.19374	0.19329	0.19387	0.1939	0.19493	0.19646	0.1972
0.03454	0.19403	0.19392	0.19236	0.19242	0.19368	0.19374	0.1933	0.19388	0.19395	0.19494	0.19648	0.19721
0.03461	0.1941	0.19392	0.19231	0.19242	0.19355	0.19375	0.19339	0.19388	0.19383	0.19495	0.19651	0.19723
0.03469	0.19405	0.19392	0.19232	0.19242	0.19355	0.19375	0.19344	0.19389	0.19383	0.19495	0.19655	0.19724
0.03476	0.19415	0.19392	0.19239	0.19242	0.19354	0.19376	0.19349	0.19389	0.19383	0.19496	0.19653	0.19725
0.03484	0.19408	0.19392	0.19231	0.19243	0.19365	0.19376	0.19338	0.1939	0.1939	0.19497	0.19654	0.19726
0.03492	0.19408	0.19392	0.19236	0.19243	0.19364	0.19376	0.19343	0.1939	0.19386	0.19498	0.19658	0.19727
0.035	0.19409	0.19392	0.19242	0.19243	0.19367	0.19377	0.19355	0.19391	0.19381	0.19498	0.1965	0.19728
0.03508	0.19421	0.19392	0.19231	0.19243	0.19369	0.19377	0.19352	0.19391	0.19381	0.19499	0.19663	0.19729
0.03515	0.19414	0.19393	0.19237	0.19244	0.19369	0.19377	0.1935	0.19392	0.19387	0.195	0.19661	0.1973
0.03524	0.19416	0.19393	0.19246	0.19244	0.19363	0.19378	0.19344	0.19392	0.19385	0.195	0.1967	0.19732
0.03531	0.19418	0.19393	0.19241	0.19244	0.19369	0.19378	0.19341	0.19393	0.19395	0.19501	0.19675	0.19733
0.03539	0.19414	0.19393	0.19235	0.19244	0.19363	0.19379	0.19351	0.19393	0.19395	0.19502	0.19672	0.19734
0.03546	0.19412	0.19393	0.19232	0.19245	0.19377	0.19379	0.19362	0.19394	0.19402	0.19502	0.19674	0.19735
0.03555	0.19398	0.19393	0.19236	0.19245	0.19367	0.19379	0.19356	0.19394	0.19401	0.19503	0.19667	0.19736
0.03562	0.194	0.19393	0.19243	0.19245	0.19373	0.1938	0.1936	0.19395	0.19407	0.19504	0.19667	0.19737
0.0357	0.19409	0.19393	0.19246	0.19245	0.19362	0.1938	0.19343	0.19395	0.19404	0.19504	0.19679	0.19739
0.03579	0.19419	0.19394	0.19241	0.19246	0.1937	0.1938	0.19352	0.19396	0.19395	0.19505	0.19677	0.1974
0.03586	0.19416	0.19394	0.19237	0.19246	0.19368	0.19381	0.19352	0.19396	0.19401	0.19506	0.19673	0.19741
0.03594	0.19404	0.19394	0.19232	0.19246	0.19382	0.19381	0.19358	0.19397	0.19398	0.19507	0.1967	0.19742
0.03603	0.194	0.19394	0.19235	0.19246	0.19377	0.19382	0.1936	0.19397	0.19408	0.19507	0.19677	0.19743
0.0361	0.19408	0.19394	0.19232	0.19247	0.19367	0.19382	0.19356	0.19398	0.19411	0.19508	0.19683	0.19744
0.03619	0.19386	0.19394	0.19233	0.19247	0.19374	0.19382	0.19351	0.19398	0.19414	0.19509	0.19675	0.19746
0.03626	0.19384	0.19394	0.19239	0.19247	0.19384	0.19383	0.19338	0.19399	0.19407	0.19509	0.19669	0.19747
0.03635	0.19388	0.19395	0.19225	0.19248	0.19381	0.19383	0.19358	0.19399	0.19406	0.1951	0.19679	0.19748
0.03642	0.1939	0.19395	0.19227	0.19248	0.19382	0.19383	0.1936	0.194	0.19409	0.19511	0.19697	0.19749
0.0365	0.194	0.19395	0.19235	0.19248	0.19383	0.19384	0.1936	0.194	0.19414	0.19512	0.19686	0.1975
0.03659	0.194	0.19395	0.19222	0.19248	0.19378	0.19384	0.19349	0.19401	0.1941	0.19512	0.19683	0.19752
0.03666	0.19396	0.19395	0.19228	0.19249	0.19387	0.19385	0.19358	0.19401	0.1942	0.19513	0.19682	0.19753
0.03675	0.19397	0.19395	0.19229	0.19249	0.19383	0.19385	0.19372	0.19402	0.19424	0.19514	0.19691	0.19754
0.03682	0.19394	0.19395	0.19227	0.19249	0.19371	0.19385	0.19369	0.19402	0.19418	0.19514	0.19694	0.19755
0.03691	0.19395	0.19395	0.19219	0.19249	0.1937	0.19386	0.19372	0.19403	0.19418	0.19515	0.19699	0.19756
0.03699	0.19393	0.19396	0.19214	0.1925	0.1938	0.19386	0.19371	0.19403	0.19413	0.19516	0.19696	0.19757
0.03707	0.19393	0.19396	0.19224	0.1925	0.19378	0.19387	0.19373	0.19404	0.19416	0.19517	0.19699	0.19759
0.03716	0.19396	0.19396	0.19214	0.1925	0.19376	0.19387	0.1938	0.19404	0.19417	0.19517	0.19677	0.1976
0.03724	0.19395	0.19396	0.19211	0.1925	0.19385	0.19387	0.19372	0.19405	0.19423	0.19518	0.19685	0.19761
0.03732	0.19392	0.19396	0.19219	0.19251	0.19391	0.19388	0.19369	0.19405	0.19419	0.19519	0.19698	0.19762
0.0374	0.19382	0.19396	0.19213	0.19251	0.19388	0.19388	0.19376	0.19406	0.19419	0.19519	0.19689	0.19763
0.03749	0.19394	0.19396	0.19218	0.19251	0.19387	0.19389	0.19372	0.19406	0.19429	0.1952	0.197	0.19765
0.03757	0.19395	0.19397	0.19221	0.19252	0.19376	0.19389	0.19372	0.19407	0.19441	0.19521	0.19707	0.19766
0.03765	0.19381	0.19397	0.19231	0.19252	0.19392	0.19389	0.19387	0.19407	0.19434	0.19522	0.19706	0.19767
0.03774	0.19387	0.19397	0.19226	0.19252	0.19395	0.1939	0.19373	0.19408	0.19429	0.19522	0.19714	0.19768
0.03782	0.19381	0.19397	0.19224	0.19252	0.19387	0.1939	0.19379	0.19408	0.19435	0.19523	0.19725	0.19769
0.0379	0.19394	0.19397	0.19217	0.19253	0.19376	0.1939	0.1938	0.19409	0.19434	0.19524	0.19721	0.1977
0.03799	0.19389	0.19397	0.19225	0.19253	0.19384	0.19391	0.19376	0.19409	0.19441	0.19525	0.19715	0.19772
0.03807	0.19382	0.19397	0.19223	0.19253	0.19392	0.19391	0.19384	0.1941	0.19426	0.19525	0.19715	0.19773
0.03816	0.19393	0.19398	0.19227	0.19254	0.19396	0.19392	0.19382	0.19411	0.19427	0.19526	0.19712	0.19774
0.03824	0.19389	0.19398	0.19236	0.19254	0.19391	0.19392	0.1937	0.19411	0.19433	0.19527	0.19718	0.19775
0.03832	0.19388	0.19398	0.19227	0.19254	0.19386	0.19392	0.19384	0.19412	0.19424	0.19528	0.19717	0.19777
0.03841	0.19397	0.19398	0.1923	0.19254	0.19382	0.19393	0.19375	0.19412	0.19426	0.19528	0.19718	0.19778
0.0385	0.19397	0.19398	0.19242	0.19255	0.19375	0.19393	0.19379	0.19413	0.19431	0.19529	0.19728	0.19779
0.03857	0.19381	0.19398	0.19223	0.19255	0.19385	0.19394	0.19382	0.19413	0.19436	0.1953	0.1972	0.1978
0.03866	0.1937	0.19398	0.19225	0.19255	0.19378	0.19394	0.19381	0.19414	0.19427	0.19531	0.19719	0.19781
0.03875	0.19376	0.19399	0.1923	0.19255	0.19393	0.19395	0.1938	0.19414	0.19436	0.19531	0.19726	0.19783
0.03884	0.19386	0.19399	0.19236	0.19256	0.19388	0.19395	0.1938	0.19415	0.19425	0.19532	0.19721	0.19784
0.03893	0.19399	0.19399	0.19234	0.19256	0.19383	0.19395	0.19392	0.19415	0.19427	0.19533	0.1971	0.19785
0.03901	0.19419	0.19399	0.19237	0.19256	0.19382	0.19396	0.19381	0.19416	0.19423	0.19534	0.19709	0.19786
0.0391	0.19393	0.19399	0.19236	0.19257	0.19388	0.19396	0.19387	0.19416	0.19417	0.19534	0.19724	0.19788
0.03918	0.19383	0.19399	0.19231	0.19257	0.19391	0.19397	0.19392	0.19417	0.19424	0.19535	0.19733	0.19789
0.03926	0.19388	0.19399	0.19234	0.19257	0.19394	0.19397	0.19394	0.19417	0.19427	0.19536	0.19724	0.1979
0.03935	0.19379	0.194	0.1923	0.19257	0.19395	0.19397	0.19385	0.19418	0.19437	0.19537	0.19721	0.19791
0.03944	0.19394	0.194	0.1924	0.19258	0.19395	0.19398	0.19392	0.19418	0.19431	0.19537	0.19719	0.19792
0.03952	0.19402	0.194	0.19241	0.19258	0.194	0.19398	0.1939	0.19419	0.19427	0.19538	0.19725	0.19794
0.03961	0.19389	0.194	0.19252	0.19258	0.19389	0.19399	0.19381	0.1942	0.19431	0.19539	0.19724	0.19795
0.0397	0.19401	0.194	0.19242	0.19259	0.19391	0.19399	0.19389	0.1942	0.19432	0.1954	0.19729	0.19796
0.03979	0.19412	0.194	0.19246	0.19259	0.19396	0.19399	0.19403	0.19421	0.19434	0.1954	0.19721	0.19797
0.03988	0.19397	0.194	0.19251	0.19259	0.19398	0.194	0.19397	0.19421	0.19431	0.19541	0.19734	0.19799
0.03996	0.19394	0.19401	0.19244	0.19259	0.19392	0.194	0.19393	0.19422	0.19433	0.19542	0.19739	0.198
0.04005	0.19407	0.19401	0.19254	0.1926	0.19397	0.19401	0.19405	0.19422	0.19458	0.19543	0.19734	0.19801
0.04014	0.19401	0.19401	0.19246	0.1926	0.19395	0.19401	0.19406	0.19423	0.19444	0.19543	0.19736	0.19802
0.04022	0.19398	0.19401	0.19241	0.1926	0.1939	0.19401	0.19394	0.19423	0.19432	0.19544	0.19738	0.19803
0.04033	0.19407	0.19401	0.19235	0.19261	0.194	0.19402	0.19396	0.19424	0.19428	0.19545	0.19729	0.19805
0.04041	0.19404	0.19401	0.19233	0.19261	0.19404	0.19402	0.19395	0.19425	0.19423	0.19546	0.19741	0.19806
0.0405	0.1939	0.19401	0.19241	0.19261	0.19392	0.19403	0.19403	0.19425	0.19433	0.19547	0.19738	0.19807
0.04059	0.19397	0.19402	0.19232	0.19261	0.19385	0.19403	0.19395	0.19426	0.19433	0.19547	0.19721	0.19808
0.04068	0.19388	0.19402	0.1923	0.19262	0.19398	0.19404	0.19405	0.19426	0.19422	0.19548	0.19715	0.1981
0.04076	0.19398	0.19402	0.19228	0.19262	0.19385	0.19404	0.19404	0.19427	0.19426	0.19549	0.1972	0.19811
0.04085	0.19405	0.19402	0.19249	0.19262	0.19389	0.19404	0.19389	0.19427	0.19435	0.1955	0.19717	0.19812
0.04095	0.19389	0.19402	0.19228	0.19263	0.19387	0.19405	0.19406	0.19428	0.19422	0.1955	0.1972	0.19814
0.04104	0.19386	0.19402	0.19231	0.19263	0.19394	0.19405	0.19409	0.19428	0.19426	0.19551	0.19708	0.19815
0.04113	0.19397	0.19402	0.19232	0.19263	0.19391	0.19406	0.1939	0.19429	0.19428	0.19552	0.19713	0.19816
0.04121	0.19389	0.19403	0.19233	0.19263	0.19386	0.19406	0.19395	0.19429	0.19423	0.19553	0.19709	0.19817
0.04131	0.19381	0.19403	0.19229	0.19264	0.19387	0.19407	0.19396	0.1943	0.19427	0.19554	0.19709	0.19819
0.0414	0.19388	0.19403	0.1923	0.19264	0.19392	0.19407	0.19403	0.19431	0.1942	0.19554	0.19708	0.1982
0.04149	0.19383	0.19403	0.19238	0.19264	0.19386	0.19407	0.19394	0.19431	0.19427	0.19555	0.19711	0.19821
0.04158	0.19383	0.19403	0.19238	0.19265	0.19397	0.19408	0.19384	0.19432	0.19417	0.19556	0.19704	0.19822
0.04167	0.19382	0.19403	0.1923	0.19265	0.194	0.19408	0.19387	0.19432	0.19407	0.19557	0.19712	0.19824
0.04176	0.19376	0.19403	0.19225	0.19265	0.19398	0.19409	0.19388	0.19433	0.19401	0.19557	0.19709	0.19825
0.04185	0.19385	0.19404	0.19226	0.19266	0.19401	0.19409	0.19396	0.19433	0.19416	0.19558	0.19708	0.19826
0.04195	0.19388	0.19404	0.19233	0.19266	0.19409	0.1941	0.19402	0.19434	0.19421	0.19559	0.19708	0.19827
0.04204	0.19384	0.19404	0.19228	0.19266	0.19403	0.1941	0.19406	0.19434	0.19425	0.1956	0.1972	0.19829
0.04214	0.19378	0.19404	0.1923	0.19266	0.19397	0.1941	0.19404	0.19435	0.19427	0.19561	0.19711	0.1983
0.04222	0.19384	0.19404	0.19229	0.19267	0.19396	0.19411	0.19411	0.19436	0.19428	0.19561	0.19702	0.19831
0.04231	0.19385	0.19404	0.19221	0.19267	0.19394	0.19411	0.19395	0.19436	0.19435	0.19562	0.19703	0.19832
0.04241	0.19381	0.19405	0.19234	0.19267	0.19393	0.19412	0.19403	0.19437	0.19425	0.19563	0.19714	0.19834
0.0425	0.19399	0.19405	0.19228	0.19268	0.19402	0.19412	0.19399	0.19437	0.19423	0.19564	0.19706	0.19835
0.0426	0.19401	0.19405	0.19234	0.19268	0.19406	0.19413	0.19393	0.19438	0.19421	0.19565	0.19715	0.19836
0.04269	0.19393	0.19405	0.1923	0.19268	0.19404	0.19413	0.19407	0.19438	0.19425	0.19565	0.19719	0.19838
0.04279	0.19395	0.19405	0.19234	0.19269	0.19408	0.19413	0.19394	0.19439	0.19425	0.19566	0.19722	0.19839
0.04288	0.19392	0.19405	0.19236	0.19269	0.19405	0.19414	0.19401	0.1944	0.19421	0.19567	0.1972	0.1984
0.04297	0.19392	0.19405	0.1923	0.19269	0.19408	0.19414	0.19402	0.1944	0.19429	0.19568	0.19727	0.19841
0.04306	0.19385	0.19406	0.19233	0.19269	0.194	0.19415	0.19403	0.19441	0.19428	0.19569	0.19746	0.19843
0.04316	0.19382	0.19406	0.19223	0.1927	0.19394	0.19415	0.19411	0.19441	0.19432	0.19569	0.19746	0.19844
0.04326	0.19392	0.19406	0.19222	0.1927	0.19401	0.19416	0.19403	0.19442	0.19421	0.1957	0.19746	0.19845
0.04335	0.19397	0.19406	0.19224	0.1927	0.19408	0.19416	0.19409	0.19443	0.19419	0.19571	0.19749	0.19847
0.04345	0.19394	0.19406	0.19217	0.19271	0.19409	0.19417	0.19402	0.19443	0.19436	0.19572	0.19763	0.19848
0.04354	0.1939	0.19406	0.19232	0.19271	0.19406	0.19417	0.19418	0.19444	0.1943	0.19573	0.19755	0.19849
0.04364	0.19388	0.19407	0.19211	0.19271	0.19416	0.19417	0.19417	0.19444	0.19434	0.19574	0.19749	0.1985
0.04374	0.19385	0.19407	0.19234	0.19272	0.19418	0.19418	0.19415	0.19445	0.19456	0.19574	0.19757	0.19852
0.04383	0.19391	0.19407	0.19243	0.19272	0.19419	0.19418	0.19414	0.19445	0.19434	0.19575	0.19763	0.19853
0.04392	0.19389	0.19407	0.19242	0.19272	0.19413	0.19419	0.1941	0.19446	0.19427	0.19576	0.19764	0.19854
0.04403	0.19408	0.19407	0.19239	0.19273	0.1942	0.19419	0.19416	0.19447	0.19437	0.19577	0.1977	0.19856
0.04412	0.19401	0.19407	0.1923	0.19273	0.19426	0.1942	0.19416	0.19447	0.19448	0.19578	0.19779	0.19857
0.04421	0.19393	0.19407	0.19242	0.19273	0.19428	0.1942	0.1942	0.19448	0.19441	0.19578	0.19781	0.19858
0.04431	0.19398	0.19408	0.19245	0.19274	0.19419	0.19421	0.1942	0.19448	0.19452	0.19579	0.19782	0.1986
0.04441	0.19403	0.19408	0.19248	0.19274	0.1943	0.19421	0.19409	0.19449	0.19455	0.1958	0.1978	0.19861
0.04451	0.19403	0.19408	0.19249	0.19274	0.19427	0.19422	0.19407	0.1945	0.19453	0.19581	0.19786	0.19862
0.0446	0.19396	0.19408	0.19248	0.19274	0.19425	0.19422	0.19409	0.1945	0.19472	0.19582	0.19777	0.19863
0.0447	0.19416	0.19408	0.19241	0.19275	0.19426	0.19422	0.19414	0.19451	0.19471	0.19583	0.19792	0.19865
0.0448	0.19411	0.19408	0.1924	0.19275	0.19422	0.19423	0.19414	0.19451	0.1945	0.19583	0.19793	0.19866
0.0449	0.19401	0.19409	0.19252	0.19275	0.1942	0.19423	0.19409	0.19452	0.19463	0.19584	0.19785	0.19867
0.045	0.19395	0.19409	0.1924	0.19276	0.19436	0.19424	0.19409	0.19453	0.19472	0.19585	0.19799	0.19869
0.0451	0.19405	0.19409	0.19236	0.19276	0.19447	0.19424	0.19418	0.19453	0.19477	0.19586	0.19796	0.1987
0.0452	0.19403	0.19409	0.19242	0.19276	0.19434	0.19425	0.19412	0.19454	0.19478	0.19587	0.19796	0.19871
0.0453	0.19397	0.19409	0.19253	0.19277	0.19437	0.19425	0.19421	0.19454	0.1947	0.19588	0.19797	0.19873
0.04539	0.19409	0.19409	0.19241	0.19277	0.19438	0.19426	0.19416	0.19455	0.19479	0.19588	0.19793	0.19874
0.04549	0.19403	0.19409	0.19247	0.19277	0.19436	0.19426	0.19413	0.19455	0.19476	0.19589	0.19795	0.19875
0.04559	0.19407	0.1941	0.1925	0.19278	0.19436	0.19426	0.19414	0.19456	0.19481	0.1959	0.19804	0.19877
0.04569	0.19399	0.1941	0.19254	0.19278	0.19432	0.19427	0.19425	0.19457	0.19495	0.19591	0.19811	0.19878
0.04579	0.19413	0.1941	0.19251	0.19278	0.19441	0.19427	0.19426	0.19457	0.19495	0.19592	0.1982	0.19879
0.04589	0.19415	0.1941	0.19255	0.19279	0.19442	0.19428	0.19422	0.19458	0.19496	0.19593	0.19815	0.19881
0.04599	0.19406	0.1941	0.19254	0.19279	0.19445	0.19428	0.19423	0.19458	0.19507	0.19593	0.19818	0.19882
0.04609	0.19412	0.1941	0.19241	0.19279	0.19428	0.19429	0.19422	0.19459	0.19508	0.19594	0.19816	0.19883
0.0462	0.19423	0.19411	0.19245	0.1928	0.19434	0.19429	0.19428	0.1946	0.19496	0.19595	0.19822	0.19885
0.0463	0.19414	0.19411	0.1925	0.1928	0.19434	0.1943	0.19427	0.1946	0.19516	0.19596	0.1982	0.19886
0.0464	0.19423	0.19411	0.1925	0.1928	0.19438	0.1943	0.19424	0.19461	0.19518	0.19597	0.1982	0.19887
0.0465	0.19425	0.19411	0.19246	0.19281	0.19433	0.19431	0.19422	0.19462	0.19529	0.19598	0.19828	0.19889
0.0466	0.19419	0.19411	0.19259	0.19281	0.19434	0.19431	0.19416	0.19462	0.19527	0.19599	0.19837	0.1989
0.0467	0.19416	0.19411	0.19253	0.19281	0.19429	0.19432	0.19429	0.19463	0.19517	0.19599	0.19839	0.19891
0.0468	0.19419	0.19412	0.19241	0.19281	0.19431	0.19432	0.19426	0.19463	0.19532	0.196	0.19843	0.19893
0.0469	0.19425	0.19412	0.19245	0.19282	0.19427	0.19433	0.19431	0.19464	0.19528	0.19601	0.1985	0.19894
0.04701	0.19428	0.19412	0.19244	0.19282	0.19431	0.19433	0.19427	0.19465	0.19527	0.19602	0.19847	0.19895
0.04711	0.19432	0.19412	0.19249	0.19282	0.19431	0.19434	0.19425	0.19465	0.1954	0.19603	0.19856	0.19897
0.04721	0.19426	0.19412	0.19243	0.19283	0.19436	0.19434	0.19414	0.19466	0.19535	0.19604	0.19862	0.19898
0.04731	0.19427	0.19412	0.19265	0.19283	0.19428	0.19434	0.19426	0.19466	0.19538	0.19605	0.19852	0.19899
0.04743	0.19426	0.19413	0.19263	0.19283	0.19433	0.19435	0.19432	0.19467	0.19554	0.19606	0.19848	0.19901
0.04752	0.1943	0.19413	0.19256	0.19284	0.19435	0.19435	0.19425	0.19468	0.19561	0.19606	0.19856	0.19902
0.04763	0.19427	0.19413	0.19258	0.19284	0.19441	0.19436	0.19433	0.19468	0.19551	0.19607	0.1985	0.19903
0.04774	0.19428	0.19413	0.19256	0.19284	0.19447	0.19436	0.19438	0.19469	0.19561	0.19608	0.19847	0.19905
0.04784	0.19421	0.19413	0.19258	0.19285	0.19429	0.19437	0.19438	0.1947	0.19553	0.19609	0.19848	0.19906
0.04794	0.19438	0.19413	0.19255	0.19285	0.19415	0.19437	0.19431	0.1947	0.19563	0.1961	0.19867	0.19907
0.04805	0.19421	0.19414	0.19254	0.19285	0.19425	0.19438	0.19438	0.19471	0.19554	0.19611	0.19863	0.19909
0.04815	0.1942	0.19414	0.1925	0.19286	0.19424	0.19438	0.19441	0.19471	0.19555	0.19612	0.19855	0.1991
0.04825	0.19418	0.19414	0.19251	0.19286	0.19442	0.19439	0.1944	0.19472	0.19557	0.19612	0.19857	0.19912
0.04836	0.19432	0.19414	0.19252	0.19286	0.19431	0.19439	0.19449	0.19473	0.19559	0.19613	0.19866	0.19913
0.04846	0.19434	0.19414	0.19251	0.19287	0.19436	0.1944	0.19438	0.19473	0.19552	0.19614	0.19861	0.19914
0.04858	0.19415	0.19414	0.19263	0.19287	0.19435	0.1944	0.19442	0.19474	0.19556	0.19615	0.1986	0.19916
0.04868	0.19433	0.19415	0.1926	0.19287	0.19435	0.19441	0.19435	0.19475	0.19564	0.19616	0.19878	0.19917
0.04879	0.19434	0.19415	0.19267	0.19288	0.19434	0.19441	0.19441	0.19475	0.1956	0.19617	0.19886	0.19918
0.04889	0.19433	0.19415	0.19259	0.19288	0.19433	0.19442	0.19432	0.19476	0.19555	0.19618	0.19889	0.1992
0.049	0.19431	0.19415	0.19258	0.19288	0.19446	0.19442	0.19444	0.19477	0.19577	0.19619	0.1991	0.19921
0.0491	0.1943	0.19415	0.19264	0.19289	0.19447	0.19443	0.1944	0.19477	0.19563	0.19619	0.19919	0.19922
0.04921	0.19442	0.19415	0.19261	0.19289	0.19444	0.19443	0.19456	0.19478	0.19556	0.1962	0.1991	0.19924
0.04933	0.19445	0.19416	0.19253	0.1929	0.1944	0.19444	0.19445	0.19478	0.19567	0.19621	0.19928	0.19925
0.04942	0.19439	0.19416	0.19259	0.1929	0.1944	0.19444	0.19452	0.19479	0.19574	0.19622	0.1992	0.19927
0.04954	0.19444	0.19416	0.19262	0.1929	0.19443	0.19445	0.19449	0.1948	0.19577	0.19623	0.19924	0.19928
0.04964	0.19445	0.19416	0.19266	0.19291	0.19457	0.19445	0.19446	0.1948	0.19579	0.19624	0.19935	0.19929
0.04975	0.1944	0.19416	0.19273	0.19291	0.19446	0.19446	0.19442	0.19481	0.19574	0.19625	0.19928	0.19931
0.04986	0.19451	0.19416	0.19265	0.19291	0.1945	0.19446	0.19451	0.19482	0.19569	0.19626	0.19934	0.19932
0.04996	0.19429	0.19417	0.19261	0.19292	0.19442	0.19447	0.19439	0.19482	0.19565	0.19627	0.19925	0.19933
0.05008	0.19437	0.19417	0.19267	0.19292	0.19464	0.19447	0.19447	0.19483	0.19568	0.19628	0.19933	0.19935
0.05019	0.19434	0.19417	0.19259	0.19292	0.19464	0.19448	0.19442	0.19484	0.19572	0.19628	0.19939	0.19936
0.0503	0.19442	0.19417	0.19259	0.19293	0.19456	0.19448	0.19444	0.19484	0.19572	0.19629	0.19942	0.19938
0.0504	0.19435	0.19417	0.19262	0.19293	0.19465	0.19449	0.19449	0.19485	0.19577	0.1963	0.19921	0.19939
0.05051	0.19436	0.19418	0.19263	0.19293	0.19451	0.19449	0.19449	0.19486	0.19579	0.19631	0.19933	0.1994
0.05063	0.19429	0.19418	0.19263	0.19294	0.19459	0.1945	0.19443	0.19486	0.19582	0.19632	0.1993	0.19942
0.05074	0.19427	0.19418	0.1927	0.19294	0.19458	0.1945	0.19447	0.19487	0.19578	0.19633	0.19926	0.19943
0.05085	0.19433	0.19418	0.19263	0.19294	0.19456	0.19451	0.19456	0.19487	0.19579	0.19634	0.19941	0.19945
0.05096	0.19437	0.19418	0.19266	0.19295	0.19465	0.19451	0.19449	0.19488	0.19581	0.19635	0.19936	0.19946
0.05106	0.19433	0.19418	0.19273	0.19295	0.19459	0.19452	0.19455	0.19489	0.19583	0.19636	0.1994	0.19947
0.05117	0.19423	0.19419	0.19279	0.19295	0.19457	0.19452	0.19459	0.19489	0.19592	0.19637	0.19926	0.19949
0.05129	0.19412	0.19419	0.19273	0.19296	0.19452	0.19453	0.19459	0.1949	0.19587	0.19638	0.19926	0.1995
0.0514	0.19417	0.19419	0.19277	0.19296	0.19464	0.19453	0.1946	0.19491	0.19589	0.19638	0.19936	0.19952
0.05151	0.19422	0.19419	0.19277	0.19296	0.19463	0.19454	0.19456	0.19491	0.19584	0.19639	0.19948	0.19953
0.05162	0.19422	0.19419	0.19271	0.19297	0.19465	0.19454	0.1945	0.19492	0.19583	0.1964	0.19939	0.19954
0.05174	0.19429	0.19419	0.19276	0.19297	0.19459	0.19455	0.19461	0.19493	0.19585	0.19641	0.19943	0.19956
0.05185	0.19421	0.1942	0.19279	0.19297	0.19458	0.19455	0.19461	0.19493	0.19595	0.19642	0.19944	0.19957
0.05196	0.19418	0.1942	0.19275	0.19298	0.19458	0.19456	0.19465	0.19494	0.19581	0.19643	0.19942	0.19959
0.05208	0.19422	0.1942	0.19274	0.19298	0.19464	0.19456	0.19467	0.19495	0.19593	0.19644	0.19945	0.1996
0.05219	0.19426	0.1942	0.19285	0.19299	0.19469	0.19457	0.1947	0.19495	0.1959	0.19645	0.19946	0.19961
0.0523	0.19425	0.1942	0.19286	0.19299	0.19466	0.19457	0.19472	0.19496	0.19591	0.19646	0.19944	0.19963
0.05241	0.19424	0.19421	0.19279	0.19299	0.19464	0.19458	0.19468	0.19497	0.1959	0.19647	0.19958	0.19964
0.05253	0.19427	0.19421	0.19281	0.193	0.19474	0.19458	0.19471	0.19497	0.196	0.19648	0.1995	0.19966
0.05265	0.19426	0.19421	0.19284	0.193	0.19469	0.19459	0.19483	0.19498	0.19618	0.19649	0.19949	0.19967
0.05276	0.19426	0.19421	0.19287	0.193	0.1947	0.19459	0.19491	0.19499	0.19624	0.1965	0.19945	0.19969
0.05287	0.19437	0.19421	0.19287	0.19301	0.19473	0.1946	0.19486	0.19499	0.1962	0.1965	0.19942	0.1997
0.05299	0.19427	0.19421	0.19287	0.19301	0.1948	0.1946	0.19495	0.195	0.19622	0.19651	0.1995	0.19971
0.0531	0.19428	0.19422	0.19282	0.19301	0.19484	0.19461	0.19484	0.19501	0.19616	0.19652	0.19948	0.19973
0.05323	0.19437	0.19422	0.19289	0.19302	0.1947	0.19461	0.19496	0.19501	0.19615	0.19653	0.19955	0.19974
0.05334	0.19435	0.19422	0.19289	0.19302	0.19486	0.19462	0.19497	0.19502	0.19622	0.19654	0.19953	0.19976
0.05345	0.19434	0.19422	0.19287	0.19302	0.19479	0.19462	0.19503	0.19503	0.19619	0.19655	0.19943	0.19977
0.05356	0.19428	0.19422	0.19289	0.19303	0.19483	0.19463	0.19497	0.19503	0.19623	0.19656	0.19935	0.19978
0.05369	0.1944	0.19422	0.19288	0.19303	0.19488	0.19463	0.19497	0.19504	0.19606	0.19657	0.19947	0.1998
0.0538	0.19445	0.19423	0.19287	0.19304	0.19481	0.19464	0.19504	0.19505	0.1962	0.19658	0.19949	0.19981
0.05391	0.19454	0.19423	0.19294	0.19304	0.19491	0.19464	0.19503	0.19505	0.19613	0.19659	0.19943	0.19983
0.05404	0.19448	0.19423	0.1931	0.19304	0.1949	0.19465	0.19503	0.19506	0.19635	0.1966	0.19948	0.19984
0.05415	0.19455	0.19423	0.19294	0.19305	0.19492	0.19465	0.19501	0.19507	0.19626	0.19661	0.1994	0.19986
0.05427	0.1945	0.19423	0.19305	0.19305	0.19492	0.19466	0.19503	0.19508	0.19623	0.19662	0.19955	0.19987
0.05439	0.19446	0.19424	0.19304	0.19305	0.19503	0.19467	0.19505	0.19508	0.19626	0.19663	0.19942	0.19989
0.0545	0.1944	0.19424	0.19314	0.19306	0.19486	0.19467	0.19504	0.19509	0.19618	0.19664	0.19949	0.1999
0.05463	0.19451	0.19424	0.19295	0.19306	0.19492	0.19468	0.19519	0.1951	0.1963	0.19665	0.19953	0.19991
0.05474	0.19464	0.19424	0.19296	0.19307	0.19489	0.19468	0.19526	0.1951	0.19633	0.19666	0.19951	0.19993
0.05486	0.19456	0.19424	0.19304	0.19307	0.19488	0.19469	0.19523	0.19511	0.19641	0.19667	0.1995	0.19994
0.05498	0.19482	0.19425	0.19298	0.19307	0.19495	0.19469	0.19518	0.19512	0.19629	0.19667	0.19944	0.19996
0.0551	0.19465	0.19425	0.19302	0.19308	0.1949	0.1947	0.19522	0.19512	0.19622	0.19669	0.19944	0.19997
0.05523	0.19464	0.19425	0.19309	0.19308	0.19497	0.1947	0.19529	0.19513	0.1963	0.1967	0.19947	0.19999
0.05534	0.19474	0.19425	0.19296	0.19308	0.19494	0.19471	0.1953	0.19514	0.1964	0.1967	0.19949	0.2
0.05546	0.19461	0.19425	0.19305	0.19309	0.19489	0.19471	0.19526	0.19515	0.19641	0.19671	0.19952	0.20002
0.05557	0.19464	0.19425	0.193	0.19309	0.19483	0.19472	0.19531	0.19515	0.19646	0.19672	0.19959	0.20003
0.0557	0.19464	0.19426	0.19309	0.19309	0.19486	0.19472	0.19529	0.19516	0.19644	0.19673	0.19969	0.20004
0.05583	0.19467	0.19426	0.19312	0.1931	0.195	0.19473	0.1954	0.19517	0.1965	0.19674	0.19961	0.20006
0.05594	0.19473	0.19426	0.19305	0.1931	0.19493	0.19473	0.19543	0.19517	0.19642	0.19675	0.19955	0.20007
0.05606	0.19473	0.19426	0.19312	0.19311	0.19495	0.19474	0.19551	0.19518	0.19646	0.19676	0.19963	0.20009
0.05619	0.19475	0.19426	0.19303	0.19311	0.19491	0.19475	0.19544	0.19519	0.19654	0.19677	0.19967	0.2001
0.05631	0.19468	0.19427	0.19301	0.19311	0.19495	0.19475	0.19537	0.19519	0.1967	0.19678	0.19968	0.20012
0.05643	0.19473	0.19427	0.19292	0.19312	0.19491	0.19476	0.19556	0.1952	0.19659	0.19679	0.19966	0.20013
0.05655	0.19471	0.19427	0.19299	0.19312	0.19492	0.19476	0.19554	0.19521	0.1965	0.1968	0.1997	0.20015
0.05668	0.19471	0.19427	0.19296	0.19313	0.1949	0.19477	0.19546	0.19522	0.19653	0.19681	0.19965	0.20016
0.0568	0.19484	0.19427	0.193	0.19313	0.19498	0.19477	0.19542	0.19522	0.19666	0.19682	0.19963	0.20018
0.05693	0.19482	0.19428	0.193	0.19313	0.19487	0.19478	0.19539	0.19523	0.19665	0.19683	0.19964	0.20019
0.05704	0.19484	0.19428	0.19301	0.19314	0.19495	0.19478	0.19542	0.19524	0.19656	0.19684	0.19966	0.2002
0.05716	0.19476	0.19428	0.19299	0.19314	0.19492	0.19479	0.19539	0.19524	0.19664	0.19685	0.19961	0.20022
0.05729	0.19479	0.19428	0.19302	0.19314	0.19485	0.19479	0.19557	0.19525	0.19677	0.19686	0.19971	0.20023
0.05741	0.19476	0.19428	0.19303	0.19315	0.19491	0.1948	0.19553	0.19526	0.19675	0.19687	0.19981	0.20025
0.05754	0.19475	0.19428	0.19302	0.19315	0.19495	0.19481	0.1955	0.19526	0.19672	0.19688	0.19969	0.20026
0.05766	0.19477	0.19429	0.19312	0.19316	0.19487	0.19481	0.19548	0.19527	0.1967	0.19689	0.19984	0.20028
0.05779	0.19471	0.19429	0.19303	0.19316	0.19493	0.19482	0.19546	0.19528	0.19686	0.1969	0.19983	0.20029
0.05791	0.19483	0.19429	0.19307	0.19316	0.195	0.19482	0.19554	0.19529	0.19668	0.19691	0.19978	0.20031
0.05804	0.19492	0.19429	0.19314	0.19317	0.19487	0.19483	0.19568	0.19529	0.19691	0.19692	0.19985	0.20032
0.05816	0.19484	0.19429	0.19297	0.19317	0.19492	0.19483	0.19549	0.1953	0.19677	0.19693	0.19976	0.20034
0.05829	0.19477	0.1943	0.193	0.19317	0.19492	0.19484	0.19559	0.19531	0.19686	0.19694	0.19989	0.20035
0.05841	0.19477	0.1943	0.19303	0.19318	0.19493	0.19484	0.1956	0.19532	0.19686	0.19695	0.19988	0.20037
0.05854	0.19474	0.1943	0.19292	0.19318	0.19491	0.19485	0.19556	0.19532	0.19701	0.19696	0.19988	0.20038
0.05867	0.19469	0.1943	0.19286	0.19319	0.1949	0.19486	0.19574	0.19533	0.19688	0.19697	0.19994	0.2004
0.0588	0.1949	0.1943	0.19291	0.19319	0.1949	0.19486	0.19572	0.19534	0.19689	0.19698	0.20007	0.20041
0.05892	0.19476	0.19431	0.19297	0.19319	0.1949	0.19487	0.19565	0.19534	0.1969	0.19699	0.20008	0.20043
0.05905	0.1948	0.19431	0.19297	0.1932	0.19492	0.19487	0.1956	0.19535	0.19686	0.197	0.20008	0.20044
0.05917	0.19474	0.19431	0.19299	0.1932	0.19494	0.19488	0.1957	0.19536	0.19696	0.19701	0.20003	0.20046
0.05931	0.19483	0.19431	0.19301	0.19321	0.19496	0.19488	0.19573	0.19537	0.19691	0.19702	0.20016	0.20047
0.05944	0.19485	0.19431	0.19302	0.19321	0.19489	0.19489	0.19575	0.19537	0.19692	0.19703	0.20019	0.20049
0.05956	0.19464	0.19432	0.19305	0.19321	0.19493	0.19489	0.19576	0.19538	0.1971	0.19704	0.20017	0.2005
0.05969	0.19475	0.19432	0.19301	0.19322	0.19506	0.1949	0.19578	0.19539	0.19706	0.19705	0.20023	0.20051
0.05983	0.19489	0.19432	0.19313	0.19322	0.19501	0.19491	0.19575	0.1954	0.19701	0.19706	0.20012	0.20053
0.05995	0.19486	0.19432	0.1931	0.19323	0.19487	0.19491	0.19576	0.1954	0.19705	0.19707	0.20018	0.20054
0.06008	0.19487	0.19432	0.19302	0.19323	0.19489	0.19492	0.19574	0.19541	0.19708	0.19708	0.20022	0.20056
0.06021	0.19489	0.19433	0.19304	0.19323	0.19496	0.19492	0.19575	0.19542	0.19711	0.19709	0.20022	0.20057
0.06034	0.1948	0.19433	0.19312	0.19324	0.19494	0.19493	0.19581	0.19543	0.19707	0.1971	0.20031	0.20059
0.06048	0.19481	0.19433	0.19317	0.19324	0.19495	0.19493	0.1959	0.19543	0.19704	0.19711	0.20033	0.20061
0.0606	0.19492	0.19433	0.19303	0.19325	0.19488	0.19494	0.19587	0.19544	0.19698	0.19712	0.20034	0.20062
0.06074	0.19494	0.19433	0.19309	0.19325	0.19503	0.19495	0.19577	0.19545	0.19712	0.19713	0.20036	0.20064
0.06086	0.19489	0.19434	0.19318	0.19325	0.19503	0.19495	0.19577	0.19545	0.1971	0.19714	0.20032	0.20065
0.061	0.19486	0.19434	0.1931	0.19326	0.19499	0.19496	0.1959	0.19546	0.19716	0.19715	0.20033	0.20067
0.06112	0.19489	0.19434	0.1932	0.19326	0.19499	0.19496	0.19586	0.19547	0.1972	0.19716	0.20032	0.20068
0.06126	0.19479	0.19434	0.19323	0.19327	0.19502	0.19497	0.19591	0.19548	0.19702	0.19717	0.20041	0.2007
0.06139	0.19484	0.19434	0.19328	0.19327	0.19496	0.19497	0.19586	0.19548	0.1971	0.19718	0.20035	0.20071
0.06153	0.19487	0.19435	0.19324	0.19327	0.19504	0.19498	0.19592	0.19549	0.19704	0.19719	0.20035	0.20072
0.06166	0.19468	0.19435	0.1933	0.19328	0.19518	0.19499	0.19594	0.1955	0.19711	0.1972	0.20036	0.20074
0.06179	0.19477	0.19435	0.19328	0.19328	0.19506	0.19499	0.19595	0.19551	0.19707	0.19721	0.20044	0.20075
0.06193	0.19482	0.19435	0.19329	0.19329	0.19514	0.195	0.19582	0.19552	0.19716	0.19723	0.20045	0.20077
0.06206	0.1948	0.19435	0.19333	0.19329	0.19516	0.195	0.19588	0.19552	0.19713	0.19724	0.2005	0.20079
0.06219	0.19482	0.19436	0.19333	0.19329	0.19509	0.19501	0.19588	0.19553	0.19697	0.19725	0.20041	0.2008
0.06232	0.19486	0.19436	0.19335	0.1933	0.19515	0.19502	0.19594	0.19554	0.19712	0.19726	0.20048	0.20082
0.06246	0.19491	0.19436	0.19338	0.1933	0.19509	0.19502	0.1959	0.19555	0.19706	0.19727	0.20047	0.20083
0.0626	0.19499	0.19436	0.19334	0.19331	0.19518	0.19503	0.19598	0.19555	0.1971	0.19728	0.20052	0.20085
0.06273	0.19491	0.19436	0.19342	0.19331	0.19513	0.19503	0.19605	0.19556	0.19709	0.19729	0.20053	0.20086
0.06286	0.19484	0.19437	0.19338	0.19331	0.19516	0.19504	0.19595	0.19557	0.19697	0.1973	0.20055	0.20088
0.063	0.19489	0.19437	0.1934	0.19332	0.19512	0.19505	0.1961	0.19558	0.1971	0.19731	0.20045	0.20089
0.06314	0.19499	0.19437	0.19352	0.19332	0.19517	0.19505	0.19601	0.19558	0.19694	0.19732	0.20043	0.20091
0.06327	0.19481	0.19437	0.19344	0.19333	0.19523	0.19506	0.19597	0.19559	0.19701	0.19733	0.20046	0.20092
0.06341	0.19481	0.19437	0.19345	0.19333	0.19523	0.19506	0.19605	0.1956	0.197	0.19734	0.20052	0.20094
0.06355	0.19486	0.19438	0.1934	0.19334	0.19511	0.19507	0.19602	0.19561	0.19701	0.19735	0.20056	0.20095
0.06369	0.19493	0.19438	0.1935	0.19334	0.19519	0.19507	0.1961	0.19561	0.19704	0.19736	0.20045	0.20097
0.06383	0.19477	0.19438	0.19343	0.19334	0.19514	0.19508	0.19609	0.19562	0.19702	0.19737	0.20057	0.20098
0.06396	0.19481	0.19438	0.19352	0.19335	0.1952	0.19509	0.19612	0.19563	0.19716	0.19738	0.20056	0.201
0.0641	0.19487	0.19438	0.19349	0.19335	0.19524	0.19509	0.1961	0.19564	0.19713	0.19739	0.20058	0.20101
0.06424	0.19484	0.19439	0.19348	0.19336	0.19528	0.1951	0.19609	0.19565	0.19713	0.1974	0.20061	0.20103
0.06438	0.19488	0.19439	0.19354	0.19336	0.19533	0.1951	0.19604	0.19565	0.19717	0.19741	0.20053	0.20104
0.06451	0.19486	0.19439	0.19357	0.19336	0.19531	0.19511	0.196	0.19566	0.19716	0.19743	0.20064	0.20106
0.06465	0.19484	0.19439	0.19353	0.19337	0.19532	0.19512	0.19615	0.19567	0.19713	0.19744	0.20067	0.20107
0.06479	0.19488	0.1944	0.19348	0.19337	0.19531	0.19512	0.19602	0.19568	0.19725	0.19745	0.20056	0.20109
0.06492	0.19489	0.1944	0.19348	0.19338	0.19529	0.19513	0.19614	0.19568	0.19718	0.19746	0.2006	0.2011
0.06507	0.19497	0.1944	0.19353	0.19338	0.1954	0.19513	0.19613	0.19569	0.19716	0.19747	0.2006	0.20112
0.06521	0.19494	0.1944	0.19343	0.19339	0.19533	0.19514	0.19612	0.1957	0.19714	0.19748	0.20065	0.20114
0.06535	0.19492	0.1944	0.19352	0.19339	0.19535	0.19515	0.19601	0.19571	0.19715	0.19749	0.20059	0.20115
0.06549	0.19485	0.19441	0.19349	0.19339	0.19544	0.19515	0.19605	0.19571	0.1973	0.1975	0.20064	0.20117
0.06564	0.19483	0.19441	0.1935	0.1934	0.19546	0.19516	0.19611	0.19572	0.19731	0.19751	0.20069	0.20118
0.06578	0.1949	0.19441	0.19349	0.1934	0.19537	0.19517	0.19612	0.19573	0.19727	0.19752	0.20077	0.2012
0.06591	0.19496	0.19441	0.19362	0.19341	0.1954	0.19517	0.19613	0.19574	0.19735	0.19753	0.20076	0.20121
0.06606	0.19493	0.19441	0.19362	0.19341	0.19536	0.19518	0.1961	0.19575	0.1974	0.19754	0.20075	0.20123
0.0662	0.19488	0.19442	0.19365	0.19341	0.19541	0.19518	0.19612	0.19575	0.1973	0.19755	0.20074	0.20124
0.06634	0.1949	0.19442	0.19368	0.19342	0.19544	0.19519	0.19619	0.19576	0.19743	0.19756	0.20091	0.20126
0.06649	0.19487	0.19442	0.19363	0.19342	0.19551	0.1952	0.19611	0.19577	0.19731	0.19758	0.20088	0.20127
0.06663	0.1949	0.19442	0.19361	0.19343	0.19542	0.1952	0.19611	0.19578	0.19737	0.19759	0.20082	0.20129
0.06678	0.19476	0.19442	0.19348	0.19343	0.19539	0.19521	0.19608	0.19579	0.19742	0.1976	0.20088	0.20131
0.06691	0.19488	0.19443	0.19353	0.19344	0.19542	0.19521	0.19623	0.19579	0.19735	0.19761	0.2008	0.20132
0.06706	0.19483	0.19443	0.19347	0.19344	0.19546	0.19522	0.19617	0.1958	0.19726	0.19762	0.20081	0.20134
0.0672	0.19474	0.19443	0.19347	0.19344	0.19536	0.19523	0.19613	0.19581	0.19741	0.19763	0.20087	0.20135
0.06735	0.19475	0.19443	0.1935	0.19345	0.19537	0.19523	0.19616	0.19582	0.19739	0.19764	0.20076	0.20137
0.0675	0.19478	0.19444	0.1934	0.19345	0.19537	0.19524	0.19606	0.19583	0.19735	0.19765	0.20089	0.20138
0.06764	0.19473	0.19444	0.19346	0.19346	0.19542	0.19524	0.19622	0.19583	0.19743	0.19766	0.20091	0.2014
0.06779	0.19476	0.19444	0.19344	0.19346	0.19547	0.19525	0.19612	0.19584	0.19743	0.19767	0.20098	0.20141
0.06794	0.19468	0.19444	0.19349	0.19347	0.19548	0.19526	0.19605	0.19585	0.19735	0.19769	0.20094	0.20143
0.06807	0.19482	0.19444	0.19346	0.19347	0.19538	0.19526	0.1961	0.19586	0.19733	0.1977	0.20099	0.20144
0.06822	0.19459	0.19445	0.19345	0.19348	0.19543	0.19527	0.19612	0.19587	0.19735	0.19771	0.2011	0.20146
0.06838	0.19462	0.19445	0.19351	0.19348	0.19542	0.19528	0.19619	0.19587	0.19736	0.19772	0.20106	0.20148
0.06851	0.19457	0.19445	0.19351	0.19348	0.19547	0.19528	0.19612	0.19588	0.19744	0.19773	0.20118	0.20149
0.06866	0.19466	0.19445	0.19338	0.19349	0.19549	0.19529	0.19616	0.19589	0.19747	0.19774	0.20121	0.20151
0.06881	0.19458	0.19446	0.1935	0.19349	0.19545	0.1953	0.19611	0.1959	0.1974	0.19775	0.20126	0.20152
0.06896	0.19465	0.19446	0.19353	0.1935	0.19547	0.1953	0.19611	0.19591	0.1975	0.19776	0.20129	0.20154
0.06911	0.19456	0.19446	0.19348	0.1935	0.19544	0.19531	0.19613	0.19592	0.19745	0.19777	0.20132	0.20155
0.06926	0.19454	0.19446	0.19348	0.19351	0.19554	0.19531	0.19611	0.19592	0.19755	0.19779	0.20132	0.20157
0.06941	0.19448	0.19446	0.19352	0.19351	0.19545	0.19532	0.19609	0.19593	0.19763	0.1978	0.20137	0.20159
0.06956	0.19462	0.19447	0.19352	0.19352	0.19547	0.19533	0.19617	0.19594	0.19762	0.19781	0.20138	0.2016
0.06971	0.19456	0.19447	0.19348	0.19352	0.19552	0.19533	0.1961	0.19595	0.19756	0.19782	0.20152	0.20162
0.06985	0.19448	0.19447	0.19361	0.19352	0.19552	0.19534	0.19601	0.19596	0.19768	0.19783	0.20161	0.20163
0.07001	0.19458	0.19447	0.19356	0.19353	0.19552	0.19535	0.19605	0.19596	0.19755	0.19784	0.20166	0.20165
0.07016	0.19457	0.19447	0.19364	0.19353	0.19558	0.19535	0.19611	0.19597	0.19766	0.19785	0.20166	0.20166
0.07031	0.19453	0.19448	0.19359	0.19354	0.19554	0.19536	0.19607	0.19598	0.19754	0.19786	0.20167	0.20168
0.07046	0.19465	0.19448	0.19354	0.19354	0.19559	0.19537	0.19601	0.19599	0.19764	0.19788	0.20171	0.2017
0.07061	0.19472	0.19448	0.19365	0.19355	0.19557	0.19537	0.19606	0.196	0.19754	0.19789	0.20189	0.20171
0.07076	0.19463	0.19448	0.19362	0.19355	0.19566	0.19538	0.19606	0.19601	0.19753	0.1979	0.20184	0.20173
0.07091	0.19454	0.19449	0.19367	0.19355	0.19577	0.19538	0.19615	0.19601	0.19754	0.19791	0.20183	0.20174
0.07106	0.19456	0.19449	0.1936	0.19356	0.19563	0.19539	0.19608	0.19602	0.19746	0.19792	0.20178	0.20176
0.07122	0.19463	0.19449	0.19365	0.19356	0.1957	0.1954	0.19622	0.19603	0.19742	0.19793	0.20179	0.20177
0.07137	0.19457	0.19449	0.19371	0.19357	0.19562	0.1954	0.19616	0.19604	0.19749	0.19794	0.20189	0.20179
0.07153	0.1945	0.1945	0.19376	0.19357	0.19565	0.19541	0.19609	0.19605	0.19753	0.19795	0.20183	0.2018
0.07168	0.19455	0.1945	0.19374	0.19358	0.19559	0.19542	0.19618	0.19606	0.19752	0.19797	0.20186	0.20182
0.07184	0.19456	0.1945	0.19372	0.19358	0.19571	0.19542	0.19615	0.19606	0.19753	0.19798	0.20186	0.20184
0.07199	0.19464	0.1945	0.19374	0.19359	0.19573	0.19543	0.19618	0.19607	0.19743	0.19799	0.20191	0.20185
0.07214	0.19462	0.1945	0.19376	0.19359	0.19569	0.19544	0.19609	0.19608	0.19765	0.198	0.20195	0.20187
0.0723	0.19465	0.19451	0.19376	0.1936	0.19567	0.19544	0.19612	0.19609	0.19744	0.19801	0.2019	0.20188
0.07245	0.19465	0.19451	0.1938	0.1936	0.19571	0.19545	0.19628	0.1961	0.19754	0.19802	0.20191	0.2019
0.07261	0.19447	0.19451	0.19378	0.1936	0.19573	0.19546	0.19629	0.19611	0.19758	0.19803	0.20193	0.20192
0.07276	0.19459	0.19451	0.19394	0.19361	0.19575	0.19546	0.19625	0.19611	0.19758	0.19805	0.20193	0.20193
0.07293	0.19449	0.19452	0.19387	0.19361	0.19578	0.19547	0.19628	0.19612	0.19748	0.19806	0.20194	0.20195
0.07308	0.19451	0.19452	0.19382	0.19362	0.19584	0.19548	0.19624	0.19613	0.19756	0.19807	0.20204	0.20196
0.07324	0.19457	0.19452	0.19384	0.19362	0.19581	0.19548	0.19633	0.19614	0.19752	0.19808	0.20203	0.20198
0.07339	0.19461	0.19452	0.19382	0.19363	0.19581	0.19549	0.1963	0.19615	0.19747	0.19809	0.20193	0.20199
0.07355	0.19455	0.19452	0.19387	0.19363	0.19585	0.1955	0.19635	0.19616	0.19758	0.1981	0.20204	0.20201
0.0737	0.19455	0.19453	0.19375	0.19364	0.1958	0.1955	0.19631	0.19617	0.19748	0.19811	0.20206	0.20203
0.07386	0.19453	0.19453	0.19379	0.19364	0.19582	0.19551	0.19632	0.19617	0.19754	0.19813	0.20206	0.20204
0.07402	0.19451	0.19453	0.1939	0.19365	0.19589	0.19551	0.19631	0.19618	0.19754	0.19814	0.20206	0.20206
0.07419	0.1945	0.19453	0.19384	0.19365	0.19595	0.19552	0.1964	0.19619	0.19756	0.19815	0.20219	0.20207
0.07434	0.19448	0.19454	0.19388	0.19366	0.19592	0.19553	0.19644	0.1962	0.19755	0.19816	0.20202	0.20209
0.0745	0.19454	0.19454	0.19378	0.19366	0.19591	0.19553	0.19643	0.19621	0.19772	0.19817	0.2022	0.20211
0.07466	0.19448	0.19454	0.19385	0.19366	0.19574	0.19554	0.19638	0.19622	0.19776	0.19818	0.20213	0.20212
0.07483	0.19452	0.19454	0.19383	0.19367	0.19583	0.19555	0.19645	0.19623	0.19779	0.1982	0.2022	0.20214
0.07498	0.19458	0.19455	0.19397	0.19367	0.19578	0.19555	0.1965	0.19623	0.19783	0.19821	0.20222	0.20215
0.07514	0.19461	0.19455	0.1939	0.19368	0.1959	0.19556	0.19648	0.19624	0.19787	0.19822	0.20236	0.20217
0.0753	0.19463	0.19455	0.19403	0.19368	0.19585	0.19557	0.1965	0.19625	0.19788	0.19823	0.20229	0.20219
0.07546	0.19461	0.19455	0.19391	0.19369	0.19585	0.19557	0.19653	0.19626	0.19785	0.19824	0.20234	0.2022
0.07562	0.19457	0.19455	0.19391	0.19369	0.19593	0.19558	0.19657	0.19627	0.19786	0.19825	0.20246	0.20222
0.07579	0.19459	0.19456	0.19392	0.1937	0.19585	0.19559	0.19659	0.19628	0.19796	0.19827	0.20237	0.20223
0.07595	0.19467	0.19456	0.19399	0.1937	0.19586	0.1956	0.19666	0.19629	0.19799	0.19828	0.20243	0.20225
0.07611	0.19457	0.19456	0.19391	0.19371	0.19597	0.1956	0.19659	0.19629	0.19795	0.19829	0.20244	0.20227
0.07627	0.1948	0.19456	0.19399	0.19371	0.19597	0.19561	0.19664	0.1963	0.19792	0.1983	0.20255	0.20228
0.07644	0.19467	0.19457	0.1939	0.19372	0.19602	0.19562	0.19667	0.19631	0.19795	0.19831	0.20261	0.2023
0.0766	0.19471	0.19457	0.19399	0.19372	0.19607	0.19562	0.19668	0.19632	0.19789	0.19833	0.20261	0.20231
0.07676	0.19477	0.19457	0.19398	0.19373	0.19604	0.19563	0.19666	0.19633	0.19791	0.19834	0.20262	0.20233
0.07694	0.19483	0.19457	0.19397	0.19373	0.19604	0.19564	0.19662	0.19634	0.198	0.19835	0.20269	0.20235
0.0771	0.19475	0.19458	0.19399	0.19374	0.19603	0.19564	0.19679	0.19635	0.19804	0.19836	0.20271	0.20236
0.07726	0.19481	0.19458	0.19398	0.19374	0.19605	0.19565	0.19668	0.19636	0.19801	0.19837	0.20272	0.20238
0.07742	0.19479	0.19458	0.19399	0.19375	0.19599	0.19566	0.19676	0.19636	0.19802	0.19838	0.20273	0.20239
0.0776	0.19481	0.19458	0.194	0.19375	0.19603	0.19566	0.19671	0.19637	0.19813	0.1984	0.20273	0.20241
0.07776	0.19493	0.19459	0.19386	0.19375	0.19601	0.19567	0.19672	0.19638	0.19818	0.19841	0.20283	0.20243
0.07792	0.19476	0.19459	0.19387	0.19376	0.196	0.19568	0.1968	0.19639	0.19812	0.19842	0.20281	0.20244
0.0781	0.19483	0.19459	0.1939	0.19376	0.19609	0.19568	0.19681	0.1964	0.19818	0.19843	0.20282	0.20246
0.07826	0.19478	0.19459	0.19391	0.19377	0.1961	0.19569	0.19682	0.19641	0.19809	0.19844	0.20282	0.20247
0.07842	0.19478	0.19459	0.19392	0.19377	0.19607	0.1957	0.19683	0.19642	0.19813	0.19846	0.2029	0.20249
0.0786	0.19462	0.1946	0.19405	0.19378	0.19605	0.1957	0.19685	0.19643	0.19821	0.19847	0.20293	0.20251
0.07876	0.19472	0.1946	0.19389	0.19378	0.19608	0.19571	0.1968	0.19644	0.19825	0.19848	0.20287	0.20252
0.07894	0.19479	0.1946	0.19389	0.19379	0.19613	0.19572	0.19676	0.19644	0.19821	0.19849	0.20295	0.20254
0.0791	0.19464	0.1946	0.19396	0.19379	0.19617	0.19573	0.19682	0.19645	0.19827	0.1985	0.20293	0.20255
0.07927	0.1947	0.19461	0.19396	0.1938	0.19608	0.19573	0.19677	0.19646	0.19832	0.19852	0.20286	0.20257
0.07944	0.19471	0.19461	0.19398	0.1938	0.19609	0.19574	0.19678	0.19647	0.19838	0.19853	0.20298	0.20259
0.07961	0.1947	0.19461	0.19392	0.19381	0.19614	0.19575	0.19676	0.19648	0.19843	0.19854	0.20289	0.2026
0.07979	0.19475	0.19461	0.19396	0.19381	0.19601	0.19575	0.19676	0.19649	0.19841	0.19855	0.20303	0.20262
0.07995	0.19462	0.19462	0.19396	0.19382	0.19598	0.19576	0.19668	0.1965	0.19847	0.19857	0.20301	0.20264
0.08013	0.19457	0.19462	0.19392	0.19382	0.19593	0.19577	0.19672	0.19651	0.19835	0.19858	0.20297	0.20265
0.0803	0.1946	0.19462	0.19392	0.19383	0.19594	0.19577	0.19675	0.19652	0.19837	0.19859	0.203	0.20267
0.08046	0.19465	0.19462	0.19401	0.19383	0.19593	0.19578	0.19674	0.19652	0.19841	0.1986	0.20304	0.20268
0.08064	0.19467	0.19463	0.19399	0.19384	0.19597	0.19579	0.19668	0.19653	0.19846	0.19861	0.20305	0.2027
0.08081	0.19451	0.19463	0.19393	0.19384	0.19597	0.1958	0.19668	0.19654	0.19837	0.19863	0.20303	0.20272
0.08099	0.19459	0.19463	0.19402	0.19385	0.19602	0.1958	0.19671	0.19655	0.19851	0.19864	0.20302	0.20273
0.08116	0.19456	0.19463	0.19386	0.19385	0.19597	0.19581	0.19671	0.19656	0.19835	0.19865	0.20308	0.20275
0.08134	0.1946	0.19464	0.19399	0.19386	0.19611	0.19582	0.19684	0.19657	0.19841	0.19866	0.2031	0.20277
0.08151	0.19468	0.19464	0.19403	0.19386	0.19606	0.19582	0.19678	0.19658	0.19838	0.19868	0.20312	0.20278
0.08167	0.19464	0.19464	0.19405	0.19387	0.196	0.19583	0.19674	0.19659	0.19835	0.19869	0.20315	0.2028
0.08185	0.19473	0.19464	0.19405	0.19387	0.19605	0.19584	0.19684	0.1966	0.19843	0.1987	0.2031	0.20281
0.08203	0.1946	0.19465	0.19403	0.19388	0.19607	0.19584	0.19678	0.19661	0.19835	0.19871	0.20315	0.20283
0.0822	0.19457	0.19465	0.19411	0.19388	0.19613	0.19585	0.1968	0.19662	0.19836	0.19872	0.20316	0.20285
0.08239	0.19471	0.19465	0.19416	0.19389	0.19611	0.19586	0.19681	0.19663	0.19827	0.19874	0.20312	0.20286
0.08256	0.19472	0.19465	0.19412	0.19389	0.1961	0.19587	0.1968	0.19663	0.1984	0.19875	0.20312	0.20288
0.08274	0.1947	0.19466	0.19417	0.1939	0.19618	0.19587	0.19686	0.19664	0.19832	0.19876	0.20305	0.2029
0.08291	0.19472	0.19466	0.19413	0.1939	0.1961	0.19588	0.19684	0.19665	0.19841	0.19877	0.20308	0.20291
0.08309	0.19467	0.19466	0.19411	0.19391	0.19616	0.19589	0.19687	0.19666	0.19828	0.19879	0.20313	0.20293
0.08326	0.19473	0.19466	0.19414	0.19391	0.19613	0.19589	0.19696	0.19667	0.19838	0.1988	0.20318	0.20294
0.08345	0.1947	0.19467	0.19417	0.19392	0.19618	0.1959	0.19701	0.19668	0.19836	0.19881	0.20307	0.20296
0.08363	0.19472	0.19467	0.19417	0.19392	0.19615	0.19591	0.19703	0.19669	0.19833	0.19882	0.20312	0.20298
0.0838	0.19483	0.19467	0.19411	0.19393	0.19623	0.19592	0.19698	0.1967	0.19821	0.19884	0.20318	0.20299
0.08397	0.19478	0.19467	0.19415	0.19393	0.19627	0.19592	0.19699	0.19671	0.1983	0.19885	0.20319	0.20301
0.08416	0.19476	0.19468	0.19408	0.19394	0.19623	0.19593	0.19706	0.19672	0.19831	0.19886	0.20321	0.20303
0.08434	0.19475	0.19468	0.19407	0.19394	0.19619	0.19594	0.1971	0.19673	0.19832	0.19887	0.20322	0.20304
0.08453	0.19473	0.19468	0.1941	0.19395	0.19627	0.19595	0.19707	0.19674	0.19832	0.19889	0.20321	0.20306
0.0847	0.19473	0.19468	0.19413	0.19395	0.19628	0.19595	0.19706	0.19675	0.19826	0.1989	0.20318	0.20307
0.08489	0.1947	0.19469	0.19412	0.19396	0.19626	0.19596	0.19714	0.19675	0.19847	0.19891	0.20322	0.20309
0.08506	0.19475	0.19469	0.19412	0.19396	0.19624	0.19597	0.1971	0.19676	0.19856	0.19892	0.20327	0.20311
0.08525	0.19476	0.19469	0.19419	0.19397	0.19626	0.19598	0.19712	0.19677	0.19846	0.19894	0.20324	0.20312
0.08543	0.19472	0.19469	0.19418	0.19397	0.19634	0.19598	0.19704	0.19678	0.19841	0.19895	0.20335	0.20314
0.08561	0.19471	0.1947	0.19419	0.19398	0.19625	0.19599	0.19705	0.19679	0.19842	0.19896	0.20333	0.20316
0.08579	0.1947	0.1947	0.19419	0.19398	0.1963	0.196	0.19709	0.1968	0.1984	0.19897	0.20334	0.20317
0.08597	0.19467	0.1947	0.19412	0.19399	0.19633	0.196	0.19705	0.19681	0.19849	0.19899	0.20345	0.20319
0.08616	0.19471	0.1947	0.19422	0.19399	0.19629	0.19601	0.19716	0.19682	0.19843	0.199	0.20347	0.2032
0.08634	0.19481	0.19471	0.19412	0.194	0.19631	0.19602	0.19712	0.19683	0.19858	0.19901	0.20358	0.20322
0.08653	0.19488	0.19471	0.19421	0.194	0.19635	0.19603	0.19708	0.19684	0.19847	0.19902	0.20353	0.20324
0.08671	0.19482	0.19471	0.1942	0.19401	0.19625	0.19603	0.19715	0.19685	0.19858	0.19904	0.20354	0.20325
0.0869	0.19488	0.19471	0.19417	0.19401	0.19625	0.19604	0.19717	0.19686	0.19854	0.19905	0.20356	0.20327
0.08709	0.19494	0.19472	0.19421	0.19402	0.19621	0.19605	0.1972	0.19687	0.19854	0.19906	0.20357	0.20329
0.08728	0.19485	0.19472	0.19422	0.19402	0.19626	0.19606	0.19731	0.19688	0.19868	0.19908	0.20357	0.2033
0.08745	0.19488	0.19472	0.1942	0.19403	0.19636	0.19606	0.19728	0.19689	0.19877	0.19909	0.20367	0.20332
0.08764	0.19491	0.19472	0.19419	0.19404	0.19629	0.19607	0.19726	0.1969	0.19871	0.1991	0.20367	0.20334
0.08783	0.19491	0.19473	0.19416	0.19404	0.19634	0.19608	0.19719	0.19691	0.19867	0.19911	0.20374	0.20335
0.08801	0.19477	0.19473	0.19418	0.19405	0.1964	0.19609	0.19724	0.19691	0.19873	0.19913	0.2037	0.20337
0.0882	0.19492	0.19473	0.19426	0.19405	0.19634	0.19609	0.19728	0.19692	0.19869	0.19914	0.20371	0.20338
0.08839	0.19489	0.19473	0.19421	0.19406	0.19637	0.1961	0.19725	0.19693	0.19868	0.19915	0.20373	0.2034
0.08859	0.19491	0.19474	0.19417	0.19406	0.19641	0.19611	0.19724	0.19694	0.19863	0.19917	0.20368	0.20342
0.08878	0.19478	0.19474	0.1941	0.19407	0.19644	0.19612	0.1972	0.19695	0.19862	0.19918	0.20372	0.20343
0.08896	0.19485	0.19474	0.19414	0.19407	0.19638	0.19612	0.19723	0.19696	0.19862	0.19919	0.20375	0.20345
0.08915	0.19481	0.19475	0.19415	0.19408	0.19634	0.19613	0.19722	0.19697	0.19861	0.1992	0.20377	0.20347
0.08934	0.19487	0.19475	0.19413	0.19408	0.1964	0.19614	0.19726	0.19698	0.19858	0.19922	0.20382	0.20348
0.08954	0.19487	0.19475	0.19405	0.19409	0.19637	0.19615	0.1972	0.19699	0.19854	0.19923	0.20382	0.2035
0.08972	0.19482	0.19475	0.19409	0.19409	0.1964	0.19615	0.19718	0.197	0.19861	0.19924	0.20385	0.20352
0.08991	0.19473	0.19476	0.1941	0.1941	0.19641	0.19616	0.19725	0.19701	0.19861	0.19926	0.20384	0.20353
0.0901	0.19466	0.19476	0.19407	0.1941	0.19645	0.19617	0.19727	0.19702	0.19856	0.19927	0.20381	0.20355
0.0903	0.19473	0.19476	0.19411	0.19411	0.1964	0.19618	0.19724	0.19703	0.19854	0.19928	0.2039	0.20357
0.09049	0.19465	0.19476	0.19408	0.19411	0.1964	0.19618	0.1972	0.19704	0.19863	0.19929	0.20387	0.20358
0.09069	0.19457	0.19477	0.19415	0.19412	0.19645	0.19619	0.19713	0.19705	0.19868	0.19931	0.20386	0.2036
0.09087	0.19459	0.19477	0.19417	0.19413	0.19649	0.1962	0.19722	0.19706	0.19857	0.19932	0.20391	0.20361
0.09108	0.19467	0.19477	0.19416	0.19413	0.19646	0.19621	0.19719	0.19707	0.19863	0.19933	0.20395	0.20363
0.09126	0.19458	0.19477	0.19426	0.19414	0.19648	0.19621	0.19711	0.19708	0.19856	0.19935	0.20395	0.20365
0.09146	0.19465	0.19478	0.19426	0.19414	0.19649	0.19622	0.19706	0.19709	0.19852	0.19936	0.20397	0.20366
0.09165	0.19466	0.19478	0.19417	0.19415	0.19651	0.19623	0.19723	0.1971	0.19858	0.19937	0.20406	0.20368
0.09185	0.19464	0.19478	0.19417	0.19415	0.19654	0.19624	0.19715	0.19711	0.19861	0.19939	0.20402	0.2037
0.09205	0.19475	0.19479	0.19415	0.19416	0.1965	0.19625	0.19724	0.19712	0.19867	0.1994	0.20401	0.20371
0.09224	0.19479	0.19479	0.1942	0.19416	0.19651	0.19625	0.19728	0.19713	0.19862	0.19941	0.20407	0.20373
0.09244	0.1947	0.19479	0.1943	0.19417	0.19652	0.19626	0.19728	0.19714	0.19866	0.19942	0.20401	0.20375
0.09264	0.19486	0.19479	0.19433	0.19417	0.19661	0.19627	0.19737	0.19715	0.19867	0.19944	0.20414	0.20376
0.09284	0.19484	0.1948	0.19432	0.19418	0.19659	0.19628	0.19734	0.19716	0.19871	0.19945	0.20405	0.20378
0.09302	0.19484	0.1948	0.19434	0.19418	0.19664	0.19628	0.19746	0.19717	0.19878	0.19946	0.20409	0.20379
0.09323	0.19482	0.1948	0.19434	0.19419	0.19667	0.19629	0.19747	0.19718	0.19874	0.19948	0.20413	0.20381
0.09342	0.19482	0.1948	0.19439	0.1942	0.19672	0.1963	0.1975	0.19719	0.19886	0.19949	0.2041	0.20383
0.09363	0.19495	0.19481	0.19433	0.1942	0.19677	0.19631	0.19755	0.1972	0.19864	0.1995	0.20409	0.20384
0.09383	0.19501	0.19481	0.1943	0.19421	0.19671	0.19631	0.19756	0.19721	0.1988	0.19952	0.2041	0.20386
0.09402	0.19493	0.19481	0.19433	0.19421	0.1967	0.19632	0.19752	0.19722	0.19888	0.19953	0.20403	0.20388
0.09423	0.19497	0.19481	0.19434	0.19422	0.19673	0.19633	0.19761	0.19723	0.19875	0.19954	0.20413	0.20389
0.09442	0.19506	0.19482	0.19438	0.19422	0.19678	0.19634	0.19759	0.19724	0.19879	0.19956	0.20415	0.20391
0.09463	0.19498	0.19482	0.19436	0.19423	0.19676	0.19635	0.19762	0.19725	0.19886	0.19957	0.20407	0.20393
0.09483	0.19506	0.19482	0.19433	0.19423	0.1967	0.19635	0.19762	0.19726	0.19885	0.19958	0.20409	0.20394
0.09504	0.19506	0.19483	0.19435	0.19424	0.19675	0.19636	0.19759	0.19727	0.19887	0.1996	0.2041	0.20396
0.09524	0.19498	0.19483	0.19439	0.19424	0.19669	0.19637	0.19761	0.19728	0.19896	0.19961	0.20409	0.20398
0.09544	0.19499	0.19483	0.19432	0.19425	0.19664	0.19638	0.19756	0.19729	0.19895	0.19962	0.2041	0.20399
0.09564	0.19495	0.19483	0.19433	0.19426	0.1968	0.19639	0.19764	0.1973	0.19896	0.19964	0.20428	0.20401
0.09585	0.19484	0.19484	0.19434	0.19426	0.19671	0.19639	0.19759	0.19731	0.19907	0.19965	0.20426	0.20403
0.09605	0.19487	0.19484	0.19436	0.19427	0.1968	0.1964	0.19763	0.19732	0.19905	0.19966	0.20412	0.20404
0.09625	0.1949	0.19484	0.19434	0.19427	0.19675	0.19641	0.19771	0.19733	0.19917	0.19968	0.20424	0.20406
0.09646	0.19493	0.19484	0.19431	0.19428	0.19686	0.19642	0.19767	0.19734	0.19918	0.19969	0.20434	0.20408
0.09666	0.19492	0.19485	0.19435	0.19428	0.19677	0.19642	0.19775	0.19735	0.19916	0.1997	0.20425	0.20409
0.09688	0.19512	0.19485	0.19429	0.19429	0.19673	0.19643	0.19783	0.19736	0.19928	0.19972	0.20435	0.20411
0.09707	0.19501	0.19485	0.19436	0.19429	0.19672	0.19644	0.19772	0.19737	0.19923	0.19973	0.20436	0.20412
0.09729	0.19497	0.19486	0.19429	0.1943	0.19675	0.19645	0.19778	0.19738	0.19922	0.19974	0.20431	0.20414
0.09749	0.19503	0.19486	0.19429	0.19431	0.19669	0.19646	0.19775	0.19739	0.19925	0.19976	0.20441	0.20416
0.0977	0.1951	0.19486	0.19429	0.19431	0.19675	0.19646	0.19775	0.1974	0.19938	0.19977	0.20435	0.20417
0.0979	0.19505	0.19486	0.19421	0.19432	0.19672	0.19647	0.19774	0.19741	0.1993	0.19978	0.20448	0.20419
0.09811	0.19505	0.19487	0.19425	0.19432	0.19679	0.19648	0.19775	0.19742	0.19943	0.1998	0.20446	0.20421
0.09832	0.19505	0.19487	0.19428	0.19433	0.19678	0.19649	0.19777	0.19743	0.19931	0.19981	0.2044	0.20422
0.09854	0.19495	0.19487	0.19429	0.19433	0.19671	0.1965	0.19782	0.19744	0.19934	0.19983	0.20445	0.20424
0.09874	0.19486	0.19488	0.19427	0.19434	0.19687	0.1965	0.19775	0.19745	0.1994	0.19984	0.20441	0.20426
0.09895	0.19491	0.19488	0.19438	0.19435	0.19684	0.19651	0.19773	0.19746	0.19932	0.19985	0.20451	0.20427
0.09916	0.19502	0.19488	0.19434	0.19435	0.19689	0.19652	0.19775	0.19747	0.19943	0.19987	0.20444	0.20429
0.09938	0.19505	0.19488	0.19431	0.19436	0.19685	0.19653	0.19778	0.19748	0.19943	0.19988	0.2044	0.20431
0.09959	0.19504	0.19489	0.19429	0.19436	0.19677	0.19654	0.19784	0.19749	0.19953	0.19989	0.2044	0.20432
0.0998	0.19497	0.19489	0.19428	0.19437	0.19687	0.19655	0.19785	0.1975	0.19946	0.19991	0.20442	0.20434
0.10001	0.19486	0.19489	0.19431	0.19437	0.19678	0.19655	0.19784	0.19751	0.19948	0.19992	0.20443	0.20436
0.10022	0.19486	0.1949	0.19427	0.19438	0.19668	0.19656	0.19786	0.19752	0.19948	0.19993	0.20452	0.20437
0.10044	0.19487	0.1949	0.19426	0.19439	0.19673	0.19657	0.19789	0.19753	0.1995	0.19995	0.20452	0.20439
0.10065	0.19485	0.1949	0.19431	0.19439	0.19669	0.19658	0.19778	0.19754	0.19951	0.19996	0.20456	0.20441
0.10086	0.19482	0.1949	0.19436	0.1944	0.1967	0.19659	0.19786	0.19755	0.19949	0.19998	0.20447	0.20442
0.10108	0.19487	0.19491	0.19435	0.1944	0.19675	0.19659	0.19774	0.19756	0.19952	0.19999	0.20461	0.20444
0.10129	0.19483	0.19491	0.19437	0.19441	0.19673	0.1966	0.19778	0.19757	0.19948	0.2	0.20458	0.20445
0.10151	0.19487	0.19491	0.19446	0.19441	0.19671	0.19661	0.19778	0.19758	0.1995	0.20002	0.20461	0.20447
0.10173	0.19492	0.19491	0.19457	0.19442	0.19683	0.19662	0.19777	0.19759	0.19947	0.20003	0.2046	0.20449
0.10194	0.19485	0.19492	0.19447	0.19443	0.19685	0.19663	0.19778	0.1976	0.19952	0.20004	0.20458	0.2045
0.10216	0.1949	0.19492	0.19448	0.19443	0.19681	0.19664	0.19784	0.19762	0.19954	0.20006	0.20464	0.20452
0.10237	0.19494	0.19492	0.19456	0.19444	0.19681	0.19664	0.1979	0.19763	0.19955	0.20007	0.20467	0.20454
0.10259	0.19488	0.19493	0.19449	0.19444	0.19682	0.19665	0.19795	0.19764	0.19952	0.20008	0.20466	0.20455
0.10281	0.19491	0.19493	0.19458	0.19445	0.19677	0.19666	0.19795	0.19765	0.1995	0.2001	0.20467	0.20457
0.10303	0.19494	0.19493	0.19456	0.19445	0.19688	0.19667	0.198	0.19766	0.19951	0.20011	0.20468	0.20459
0.10325	0.19494	0.19493	0.19459	0.19446	0.19682	0.19668	0.19805	0.19767	0.19945	0.20013	0.2047	0.2046
0.10346	0.19494	0.19494	0.1946	0.19447	0.19692	0.19668	0.19807	0.19768	0.19956	0.20014	0.20468	0.20462
0.10369	0.19502	0.19494	0.19461	0.19447	0.19694	0.19669	0.19803	0.19769	0.19955	0.20015	0.20467	0.20464
0.10391	0.19503	0.19494	0.19463	0.19448	0.19693	0.1967	0.19809	0.1977	0.19962	0.20017	0.20466	0.20465
0.10413	0.19513	0.19495	0.19462	0.19448	0.19698	0.19671	0.19807	0.19771	0.19956	0.20018	0.20473	0.20467
0.10435	0.19506	0.19495	0.19464	0.19449	0.19699	0.19672	0.19811	0.19772	0.19956	0.2002	0.20465	0.20469
0.10458	0.19513	0.19495	0.19464	0.1945	0.19694	0.19673	0.19815	0.19773	0.19955	0.20021	0.20469	0.2047
0.10479	0.19504	0.19495	0.19462	0.1945	0.19696	0.19673	0.19821	0.19774	0.19963	0.20022	0.20469	0.20472
0.10501	0.19511	0.19496	0.19462	0.19451	0.19694	0.19674	0.1982	0.19775	0.19966	0.20024	0.20463	0.20473
0.10524	0.19505	0.19496	0.19465	0.19451	0.19688	0.19675	0.19827	0.19776	0.19968	0.20025	0.20464	0.20475
0.10546	0.19511	0.19496	0.19464	0.19452	0.19696	0.19676	0.19823	0.19777	0.19976	0.20027	0.20465	0.20477
0.10569	0.1951	0.19497	0.1946	0.19452	0.19689	0.19677	0.1982	0.19778	0.19972	0.20028	0.20475	0.20478
0.10591	0.19508	0.19497	0.19461	0.19453	0.19691	0.19678	0.19824	0.19779	0.19972	0.20029	0.20474	0.2048
0.10614	0.19502	0.19497	0.19467	0.19454	0.19693	0.19678	0.19818	0.1978	0.19972	0.20031	0.20472	0.20482
0.10636	0.19495	0.19498	0.19466	0.19454	0.19694	0.19679	0.19814	0.19782	0.19981	0.20032	0.2048	0.20483
0.10659	0.19497	0.19498	0.19465	0.19455	0.19692	0.1968	0.19823	0.19783	0.19981	0.20034	0.20479	0.20485
0.10681	0.19502	0.19498	0.19457	0.19455	0.19687	0.19681	0.1982	0.19784	0.19989	0.20035	0.20479	0.20487
0.10704	0.19499	0.19498	0.19466	0.19456	0.19697	0.19682	0.19819	0.19785	0.19979	0.20036	0.2049	0.20488
0.10728	0.19497	0.19499	0.19463	0.19457	0.19698	0.19683	0.19819	0.19786	0.19983	0.20038	0.20488	0.2049
0.1075	0.19507	0.19499	0.19463	0.19457	0.19694	0.19684	0.19819	0.19787	0.19985	0.20039	0.20496	0.20492
0.10773	0.19513	0.19499	0.19466	0.19458	0.19692	0.19684	0.19829	0.19788	0.19998	0.20041	0.20503	0.20493
0.10795	0.19509	0.195	0.19475	0.19458	0.19698	0.19685	0.19825	0.19789	0.19994	0.20042	0.20497	0.20495
0.10819	0.1951	0.195	0.19461	0.19459	0.19698	0.19686	0.19822	0.1979	0.19998	0.20043	0.20491	0.20497
0.10841	0.19506	0.195	0.19471	0.1946	0.19703	0.19687	0.19827	0.19791	0.20001	0.20045	0.20507	0.20498
0.10864	0.19509	0.195	0.19465	0.1946	0.19709	0.19688	0.19825	0.19792	0.19991	0.20046	0.20512	0.205
0.10888	0.19507	0.19501	0.19471	0.19461	0.19702	0.19689	0.19823	0.19793	0.19983	0.20048	0.20512	0.20501
0.1091	0.19519	0.19501	0.1947	0.19461	0.19702	0.19689	0.19825	0.19794	0.19989	0.20049	0.20517	0.20503
0.10934	0.19507	0.19501	0.19461	0.19462	0.19704	0.1969	0.19828	0.19796	0.2	0.20051	0.20519	0.20505
0.10956	0.19507	0.19502	0.19469	0.19463	0.19708	0.19691	0.19832	0.19797	0.19987	0.20052	0.2052	0.20506
0.1098	0.195	0.19502	0.19473	0.19463	0.19713	0.19692	0.19831	0.19798	0.2	0.20053	0.20521	0.20508
0.11004	0.19511	0.19502	0.19473	0.19464	0.19703	0.19693	0.19832	0.19799	0.20006	0.20055	0.20521	0.2051
0.11026	0.19508	0.19503	0.1947	0.19464	0.19703	0.19694	0.19831	0.198	0.20009	0.20056	0.20517	0.20511
0.1105	0.19502	0.19503	0.19466	0.19465	0.19703	0.19695	0.1983	0.19801	0.19994	0.20058	0.2052	0.20513
0.11074	0.19507	0.19503	0.19472	0.19466	0.1971	0.19696	0.19836	0.19802	0.2	0.20059	0.20528	0.20515
0.11098	0.19509	0.19503	0.19477	0.19466	0.19708	0.19696	0.19831	0.19803	0.19999	0.20061	0.20524	0.20516
0.11121	0.19507	0.19504	0.19471	0.19467	0.1971	0.19697	0.19825	0.19804	0.19989	0.20062	0.20527	0.20518
0.11144	0.19498	0.19504	0.19475	0.19467	0.19704	0.19698	0.19825	0.19805	0.19989	0.20063	0.20525	0.20519
0.11168	0.19501	0.19504	0.19481	0.19468	0.19715	0.19699	0.19825	0.19806	0.19995	0.20065	0.20522	0.20521
0.11191	0.19506	0.19505	0.19481	0.19469	0.19708	0.197	0.19824	0.19808	0.19991	0.20066	0.2052	0.20523
0.11215	0.19505	0.19505	0.19484	0.19469	0.19717	0.19701	0.19825	0.19809	0.19993	0.20068	0.2053	0.20524
0.11239	0.19508	0.19505	0.1948	0.1947	0.19714	0.19702	0.19837	0.1981	0.19994	0.20069	0.2053	0.20526
0.11263	0.19524	0.19506	0.1948	0.19471	0.19721	0.19702	0.19836	0.19811	0.19999	0.20071	0.20523	0.20528
0.11288	0.1952	0.19506	0.19481	0.19471	0.19722	0.19703	0.19847	0.19812	0.20001	0.20072	0.20527	0.20529
0.11311	0.19511	0.19506	0.19489	0.19472	0.19728	0.19704	0.19842	0.19813	0.2	0.20073	0.20528	0.20531
0.11335	0.19518	0.19506	0.19486	0.19472	0.19722	0.19705	0.19843	0.19814	0.20001	0.20075	0.20534	0.20533
0.11359	0.19514	0.19507	0.19488	0.19473	0.1973	0.19706	0.19842	0.19815	0.20005	0.20076	0.20532	0.20534
0.11383	0.19526	0.19507	0.19481	0.19474	0.19738	0.19707	0.19846	0.19816	0.20005	0.20078	0.20532	0.20536
0.11408	0.19524	0.19507	0.19481	0.19474	0.19738	0.19708	0.19853	0.19817	0.20013	0.20079	0.20533	0.20537
0.11431	0.19525	0.19508	0.19492	0.19475	0.19737	0.19709	0.19861	0.19819	0.20012	0.20081	0.2053	0.20539
0.11456	0.19526	0.19508	0.19491	0.19476	0.19737	0.19709	0.19858	0.1982	0.20022	0.20082	0.20535	0.20541
0.1148	0.19528	0.19508	0.19494	0.19476	0.19734	0.1971	0.1986	0.19821	0.2003	0.20084	0.20534	0.20542
0.11504	0.19538	0.19509	0.19493	0.19477	0.19741	0.19711	0.19865	0.19822	0.20029	0.20085	0.20538	0.20544
0.11529	0.1953	0.19509	0.19499	0.19477	0.19738	0.19712	0.19865	0.19823	0.20036	0.20086	0.20535	0.20546
0.11554	0.19523	0.19509	0.19494	0.19478	0.19736	0.19713	0.19874	0.19824	0.20036	0.20088	0.20536	0.20547
0.11578	0.19528	0.1951	0.19489	0.19479	0.19735	0.19714	0.19878	0.19825	0.20042	0.20089	0.20539	0.20549
0.11603	0.19534	0.1951	0.1949	0.19479	0.19736	0.19715	0.19868	0.19826	0.20049	0.20091	0.2054	0.2055
0.11626	0.1953	0.1951	0.19491	0.1948	0.19741	0.19716	0.19876	0.19827	0.20047	0.20092	0.20549	0.20552
0.11651	0.19527	0.1951	0.19484	0.1948	0.19739	0.19717	0.19876	0.19829	0.20053	0.20094	0.20549	0.20554
0.11676	0.19532	0.19511	0.19491	0.19481	0.19736	0.19717	0.19871	0.1983	0.20056	0.20095	0.20559	0.20555
0.11701	0.19534	0.19511	0.19482	0.19482	0.19742	0.19718	0.19875	0.19831	0.20059	0.20097	0.20558	0.20557
0.11726	0.19534	0.19511	0.19489	0.19482	0.19738	0.19719	0.19869	0.19832	0.20056	0.20098	0.20561	0.20559
0.1175	0.19527	0.19512	0.19482	0.19483	0.19743	0.1972	0.19881	0.19833	0.20072	0.201	0.20565	0.2056
0.11775	0.19522	0.19512	0.1948	0.19484	0.19739	0.19721	0.19878	0.19834	0.20068	0.20101	0.20564	0.20562
0.118	0.19533	0.19512	0.1948	0.19484	0.1974	0.19722	0.19872	0.19835	0.20073	0.20103	0.20563	0.20563
0.11825	0.19538	0.19513	0.19481	0.19485	0.19735	0.19723	0.19878	0.19836	0.20069	0.20104	0.20574	0.20565
0.1185	0.19526	0.19513	0.19484	0.19486	0.19743	0.19724	0.19872	0.19838	0.20075	0.20105	0.20575	0.20567
0.11875	0.1953	0.19513	0.19475	0.19486	0.19738	0.19725	0.19867	0.19839	0.20085	0.20107	0.20588	0.20568
0.11901	0.19532	0.19514	0.19478	0.19487	0.19744	0.19726	0.1988	0.1984	0.20083	0.20108	0.20586	0.2057
0.11926	0.19536	0.19514	0.19476	0.19487	0.19749	0.19726	0.19865	0.19841	0.20078	0.2011	0.20582	0.20572
0.11951	0.19533	0.19514	0.19475	0.19488	0.1975	0.19727	0.19869	0.19842	0.20083	0.20111	0.20582	0.20573
0.11976	0.19531	0.19515	0.19485	0.19489	0.19745	0.19728	0.19876	0.19843	0.20081	0.20113	0.20584	0.20575
0.12003	0.19525	0.19515	0.19487	0.19489	0.19748	0.19729	0.19876	0.19844	0.20077	0.20114	0.20588	0.20576
0.12028	0.19529	0.19515	0.19482	0.1949	0.19744	0.1973	0.19876	0.19846	0.20085	0.20116	0.20583	0.20578
0.12052	0.19517	0.19515	0.19489	0.19491	0.1975	0.19731	0.19881	0.19847	0.20078	0.20117	0.20583	0.2058
0.12079	0.1952	0.19516	0.19488	0.19491	0.19747	0.19732	0.1988	0.19848	0.20081	0.20119	0.2058	0.20581
0.12104	0.19517	0.19516	0.1949	0.19492	0.19743	0.19733	0.19876	0.19849	0.20083	0.2012	0.2058	0.20583
0.1213	0.19518	0.19516	0.19492	0.19493	0.19749	0.19734	0.19879	0.1985	0.20073	0.20122	0.20579	0.20585
0.12155	0.19522	0.19517	0.19492	0.19493	0.19747	0.19735	0.19879	0.19851	0.20078	0.20123	0.20579	0.20586
0.12181	0.1952	0.19517	0.19503	0.19494	0.19741	0.19735	0.19882	0.19852	0.20094	0.20125	0.20583	0.20588
0.12208	0.1952	0.19517	0.195	0.19494	0.19749	0.19736	0.19882	0.19854	0.2009	0.20126	0.2058	0.20589
0.12233	0.19528	0.19518	0.19506	0.19495	0.19749	0.19737	0.19885	0.19855	0.20099	0.20128	0.20585	0.20591
0.12259	0.19518	0.19518	0.19503	0.19496	0.19753	0.19738	0.19888	0.19856	0.20098	0.20129	0.20579	0.20593
0.12285	0.19527	0.19518	0.19514	0.19496	0.19747	0.19739	0.19886	0.19857	0.20107	0.20131	0.20583	0.20594
0.12311	0.19529	0.19519	0.19512	0.19497	0.19749	0.1974	0.19896	0.19858	0.2009	0.20132	0.20579	0.20596
0.12336	0.19527	0.19519	0.19508	0.19498	0.1976	0.19741	0.19897	0.19859	0.20102	0.20134	0.20585	0.20597
0.12363	0.19523	0.19519	0.19514	0.19498	0.19762	0.19742	0.19898	0.1986	0.20105	0.20135	0.20585	0.20599
0.12389	0.19539	0.1952	0.1951	0.19499	0.19762	0.19743	0.19904	0.19862	0.20114	0.20137	0.20586	0.20601
0.12415	0.19534	0.1952	0.19517	0.195	0.19763	0.19744	0.19904	0.19863	0.20115	0.20138	0.20584	0.20602
0.12441	0.19543	0.1952	0.19512	0.195	0.1976	0.19745	0.19903	0.19864	0.20108	0.2014	0.20583	0.20604
0.12467	0.1954	0.19521	0.19514	0.19501	0.19768	0.19746	0.19912	0.19865	0.20119	0.20141	0.20591	0.20605
0.12494	0.1954	0.19521	0.19516	0.19502	0.1977	0.19746	0.19915	0.19866	0.20116	0.20143	0.20584	0.20607
0.12521	0.19546	0.19521	0.19515	0.19502	0.19765	0.19747	0.19917	0.19867	0.20122	0.20144	0.20595	0.20609
0.12548	0.19539	0.19521	0.19519	0.19503	0.19764	0.19748	0.19919	0.19869	0.20121	0.20146	0.20593	0.2061
0.12574	0.19546	0.19522	0.1952	0.19504	0.19772	0.19749	0.19918	0.1987	0.20119	0.20147	0.20586	0.20612
0.126	0.1954	0.19522	0.1952	0.19504	0.19778	0.1975	0.1992	0.19871	0.2013	0.20149	0.20597	0.20613
0.12628	0.19544	0.19522	0.19514	0.19505	0.19769	0.19751	0.19922	0.19872	0.20135	0.2015	0.20604	0.20615
0.12654	0.19538	0.19523	0.19514	0.19506	0.19768	0.19752	0.19926	0.19873	0.20136	0.20152	0.2061	0.20617
0.12681	0.1955	0.19523	0.19515	0.19506	0.19763	0.19753	0.19922	0.19874	0.20148	0.20153	0.2061	0.20618
0.12707	0.19541	0.19523	0.1952	0.19507	0.1976	0.19754	0.19925	0.19876	0.20145	0.20155	0.20615	0.2062
0.12735	0.19542	0.19524	0.19521	0.19508	0.19761	0.19755	0.19923	0.19877	0.20144	0.20156	0.20616	0.20622
0.12761	0.19534	0.19524	0.19518	0.19508	0.19761	0.19756	0.19927	0.19878	0.20139	0.20158	0.20611	0.20623
0.12789	0.19534	0.19524	0.19518	0.19509	0.19762	0.19757	0.19925	0.19879	0.2015	0.20159	0.2061	0.20625
0.12815	0.19537	0.19525	0.1951	0.1951	0.19766	0.19758	0.19927	0.1988	0.20144	0.20161	0.20614	0.20626
0.12843	0.19531	0.19525	0.19511	0.1951	0.19771	0.19759	0.19924	0.19881	0.20148	0.20162	0.20619	0.20628
0.1287	0.19539	0.19525	0.19506	0.19511	0.19768	0.1976	0.19917	0.19883	0.20149	0.20164	0.20618	0.20629
0.12898	0.19539	0.19526	0.19512	0.19512	0.19761	0.1976	0.1992	0.19884	0.20151	0.20165	0.20626	0.20631
0.12924	0.19528	0.19526	0.19502	0.19512	0.19766	0.19761	0.1991	0.19885	0.20147	0.20167	0.20627	0.20633
0.12951	0.19528	0.19526	0.19511	0.19513	0.19762	0.19762	0.19916	0.19886	0.2015	0.20168	0.20634	0.20634
0.12979	0.1953	0.19527	0.19508	0.19514	0.19763	0.19763	0.19916	0.19887	0.20147	0.2017	0.20628	0.20636
0.13006	0.19536	0.19527	0.19517	0.19514	0.19772	0.19764	0.19916	0.19889	0.20156	0.20171	0.20634	0.20637
0.13034	0.19535	0.19527	0.19519	0.19515	0.19765	0.19765	0.19914	0.1989	0.2015	0.20173	0.20639	0.20639
0.13061	0.19536	0.19528	0.19523	0.19516	0.19769	0.19766	0.19924	0.19891	0.2015	0.20174	0.20627	0.20641
0.13089	0.1954	0.19528	0.19522	0.19516	0.19773	0.19767	0.19924	0.19892	0.20143	0.20176	0.2063	0.20642
0.13116	0.19536	0.19528	0.19521	0.19517	0.19775	0.19768	0.1992	0.19893	0.2014	0.20177	0.20634	0.20644
0.13145	0.19545	0.19529	0.19522	0.19518	0.19773	0.19769	0.19916	0.19894	0.20146	0.20179	0.20629	0.20645
0.13173	0.1954	0.19529	0.19529	0.19518	0.19776	0.1977	0.1992	0.19896	0.20148	0.2018	0.20634	0.20647
0.132	0.19537	0.19529	0.19528	0.19519	0.19778	0.19771	0.19925	0.19897	0.20145	0.20182	0.2064	0.20648
0.13229	0.19535	0.1953	0.19534	0.1952	0.19779	0.19772	0.19935	0.19898	0.20142	0.20183	0.20638	0.2065
0.13256	0.19533	0.1953	0.19538	0.1952	0.19776	0.19773	0.19939	0.19899	0.20154	0.20185	0.2064	0.20652
0.13284	0.19545	0.1953	0.19531	0.19521	0.19783	0.19774	0.19943	0.199	0.20146	0.20186	0.20631	0.20653
0.13312	0.19551	0.19531	0.1954	0.19522	0.19786	0.19775	0.19934	0.19902	0.20153	0.20188	0.2063	0.20655
0.1334	0.19558	0.19531	0.19538	0.19522	0.19786	0.19776	0.19943	0.19903	0.20148	0.20189	0.20632	0.20656
0.13369	0.19562	0.19531	0.19536	0.19523	0.19786	0.19777	0.19944	0.19904	0.20162	0.20191	0.20633	0.20658
0.13398	0.19556	0.19532	0.19533	0.19524	0.19791	0.19778	0.19939	0.19905	0.20172	0.20193	0.2064	0.2066
0.13425	0.19556	0.19532	0.19542	0.19524	0.19793	0.19779	0.19945	0.19906	0.20167	0.20194	0.20638	0.20661
0.13454	0.19554	0.19532	0.19543	0.19525	0.19805	0.1978	0.19945	0.19908	0.20174	0.20196	0.20637	0.20663
0.13483	0.19555	0.19533	0.19553	0.19526	0.198	0.1978	0.1995	0.19909	0.20166	0.20197	0.20637	0.20664
0.1351	0.19559	0.19533	0.19546	0.19526	0.19805	0.19781	0.1995	0.1991	0.2016	0.20199	0.20637	0.20666
0.13539	0.19562	0.19533	0.19547	0.19527	0.19799	0.19782	0.19957	0.19911	0.20167	0.202	0.20641	0.20667
0.13567	0.19567	0.19534	0.1954	0.19528	0.19803	0.19783	0.19959	0.19912	0.20178	0.20202	0.20643	0.20669
0.13596	0.1957	0.19534	0.19543	0.19528	0.19806	0.19784	0.19963	0.19914	0.20191	0.20203	0.20637	0.20671
0.13625	0.19563	0.19534	0.19541	0.19529	0.19797	0.19785	0.19956	0.19915	0.20195	0.20205	0.20648	0.20672
0.13654	0.19572	0.19535	0.19543	0.1953	0.19804	0.19786	0.19952	0.19916	0.20197	0.20206	0.20646	0.20674
0.13683	0.19565	0.19535	0.19543	0.1953	0.19803	0.19787	0.19963	0.19917	0.20203	0.20208	0.20646	0.20675
0.13711	0.19562	0.19535	0.19541	0.19531	0.198	0.19788	0.19961	0.19918	0.20197	0.20209	0.20657	0.20677
0.13741	0.19561	0.19536	0.19541	0.19532	0.19805	0.19789	0.1997	0.1992	0.20205	0.20211	0.20653	0.20678
0.1377	0.19569	0.19536	0.19537	0.19533	0.19803	0.1979	0.19967	0.19921	0.20201	0.20213	0.20647	0.2068
0.13799	0.19553	0.19536	0.19537	0.19533	0.19804	0.19791	0.19968	0.19922	0.20209	0.20214	0.20659	0.20681
0.13828	0.19559	0.19537	0.19532	0.19534	0.19804	0.19792	0.19964	0.19923	0.20215	0.20216	0.20663	0.20683
0.13858	0.19567	0.19537	0.19533	0.19535	0.19808	0.19793	0.19964	0.19925	0.20222	0.20217	0.20666	0.20685
0.13886	0.19565	0.19537	0.1953	0.19535	0.19813	0.19794	0.19958	0.19926	0.20229	0.20219	0.20667	0.20686
0.13916	0.19569	0.19538	0.19535	0.19536	0.19805	0.19795	0.19962	0.19927	0.20222	0.2022	0.2067	0.20688
0.13945	0.19563	0.19538	0.19538	0.19537	0.19801	0.19796	0.19963	0.19928	0.20228	0.20222	0.2067	0.20689
0.13975	0.19559	0.19538	0.19539	0.19537	0.19813	0.19797	0.19965	0.19929	0.20221	0.20223	0.20673	0.20691
0.14004	0.19559	0.19539	0.19534	0.19538	0.19806	0.19798	0.19968	0.19931	0.20219	0.20225	0.20672	0.20692
0.14034	0.19562	0.19539	0.19538	0.19539	0.19815	0.19799	0.19967	0.19932	0.20224	0.20227	0.2067	0.20694
0.14064	0.19555	0.19539	0.1954	0.19539	0.19816	0.198	0.19963	0.19933	0.20214	0.20228	0.20672	0.20695
0.14094	0.19561	0.1954	0.19541	0.1954	0.19822	0.19801	0.19966	0.19934	0.20223	0.2023	0.2067	0.20697
0.14122	0.19561	0.1954	0.19541	0.19541	0.19822	0.19802	0.19964	0.19936	0.20225	0.20231	0.20672	0.20699
0.14153	0.19557	0.1954	0.19548	0.19542	0.19821	0.19803	0.19965	0.19937	0.20223	0.20233	0.20678	0.207
0.14183	0.19556	0.19541	0.19549	0.19542	0.19813	0.19804	0.19966	0.19938	0.20224	0.20234	0.20674	0.20702
0.14213	0.19562	0.19541	0.19548	0.19543	0.19822	0.19805	0.19973	0.19939	0.20227	0.20236	0.20673	0.20703
0.14243	0.19558	0.19541	0.19553	0.19544	0.19824	0.19806	0.19976	0.1994	0.20221	0.20237	0.20676	0.20705
0.14272	0.19561	0.19542	0.19561	0.19544	0.19817	0.19807	0.19983	0.19942	0.20226	0.20239	0.20677	0.20706
0.14303	0.19554	0.19542	0.19561	0.19545	0.19825	0.19808	0.19984	0.19943	0.20233	0.20241	0.2067	0.20708
0.14333	0.19559	0.19542	0.19559	0.19546	0.19832	0.19809	0.19979	0.19944	0.20235	0.20242	0.20672	0.20709
0.14364	0.19552	0.19543	0.19559	0.19547	0.19825	0.1981	0.19986	0.19945	0.20244	0.20244	0.20675	0.20711
0.14394	0.19559	0.19543	0.19553	0.19547	0.19829	0.19811	0.19986	0.19947	0.20251	0.20245	0.20673	0.20712
0.14424	0.19559	0.19543	0.19557	0.19548	0.19825	0.19812	0.19988	0.19948	0.20249	0.20247	0.20683	0.20714
0.14455	0.19572	0.19544	0.19563	0.19549	0.19828	0.19813	0.19994	0.19949	0.20253	0.20248	0.20679	0.20715
0.14485	0.19562	0.19544	0.19566	0.19549	0.19824	0.19814	0.19995	0.1995	0.20256	0.2025	0.20672	0.20717
0.14516	0.19575	0.19545	0.19566	0.1955	0.19838	0.19815	0.19997	0.19952	0.20265	0.20252	0.20681	0.20719
0.14546	0.19568	0.19545	0.19566	0.19551	0.19832	0.19816	0.20001	0.19953	0.20261	0.20253	0.20684	0.2072
0.14577	0.19566	0.19545	0.19565	0.19551	0.19838	0.19817	0.20005	0.19954	0.20261	0.20255	0.2068	0.20722
0.14608	0.19565	0.19546	0.19563	0.19552	0.19832	0.19818	0.20004	0.19955	0.20266	0.20256	0.20689	0.20723
0.14639	0.19569	0.19546	0.19567	0.19553	0.19842	0.19819	0.20004	0.19957	0.20263	0.20258	0.20688	0.20725
0.1467	0.19565	0.19546	0.19564	0.19554	0.19834	0.1982	0.20014	0.19958	0.20272	0.20259	0.20696	0.20726
0.147	0.19563	0.19547	0.19566	0.19554	0.19839	0.19821	0.20011	0.19959	0.20263	0.20261	0.20698	0.20728
0.14731	0.19561	0.19547	0.19564	0.19555	0.19834	0.19822	0.20015	0.1996	0.20264	0.20262	0.20697	0.20729
0.14763	0.19558	0.19547	0.19556	0.19556	0.19838	0.19823	0.20017	0.19962	0.20271	0.20264	0.20697	0.20731
0.14794	0.19563	0.19548	0.19551	0.19556	0.19834	0.19824	0.2001	0.19963	0.20272	0.20266	0.207	0.20732
0.14825	0.19565	0.19548	0.19553	0.19557	0.1984	0.19825	0.20002	0.19964	0.20277	0.20267	0.20705	0.20734
0.14856	0.19562	0.19548	0.19556	0.19558	0.19839	0.19826	0.20007	0.19965	0.20277	0.20269	0.20704	0.20735
0.14888	0.19552	0.19549	0.19562	0.19559	0.19827	0.19827	0.20006	0.19967	0.20272	0.2027	0.20703	0.20737
0.14919	0.1956	0.19549	0.19563	0.19559	0.19827	0.19828	0.20004	0.19968	0.20272	0.20272	0.20711	0.20738
0.1495	0.19558	0.19549	0.19567	0.1956	0.19833	0.19829	0.20006	0.19969	0.20274	0.20274	0.20712	0.2074
0.14983	0.19561	0.1955	0.19568	0.19561	0.19828	0.1983	0.19999	0.1997	0.20283	0.20275	0.20717	0.20741
0.15014	0.19559	0.1955	0.19563	0.19561	0.19828	0.19831	0.20001	0.19972	0.20275	0.20277	0.20712	0.20743
0.15045	0.19556	0.1955	0.19564	0.19562	0.19838	0.19832	0.20006	0.19973	0.20284	0.20278	0.20713	0.20744
0.15077	0.19551	0.19551	0.19578	0.19563	0.19837	0.19833	0.20014	0.19974	0.2028	0.2028	0.20719	0.20746
0.15109	0.19555	0.19551	0.19581	0.19564	0.19843	0.19834	0.20006	0.19975	0.20271	0.20281	0.20717	0.20747
0.15141	0.19561	0.19552	0.19581	0.19564	0.19837	0.19835	0.2001	0.19977	0.2027	0.20283	0.2071	0.20749
0.15173	0.19558	0.19552	0.19581	0.19565	0.19833	0.19836	0.2001	0.19978	0.2027	0.20285	0.20718	0.2075
0.15205	0.19553	0.19552	0.19583	0.19566	0.1984	0.19837	0.20014	0.19979	0.20278	0.20286	0.20714	0.20752
0.15238	0.19571	0.19553	0.1959	0.19567	0.19846	0.19838	0.20012	0.1998	0.20269	0.20288	0.20711	0.20753
0.15269	0.19566	0.19553	0.19589	0.19567	0.19847	0.19839	0.20022	0.19982	0.20268	0.20289	0.20712	0.20755
0.15301	0.19563	0.19553	0.19592	0.19568	0.1985	0.1984	0.20023	0.19983	0.20268	0.20291	0.20707	0.20756
0.15334	0.19572	0.19554	0.19594	0.19569	0.19849	0.19841	0.20022	0.19984	0.2027	0.20293	0.20712	0.20758
0.15366	0.19568	0.19554	0.19594	0.19569	0.19848	0.19842	0.20024	0.19986	0.20275	0.20294	0.20708	0.20759
0.15399	0.19567	0.19554	0.19587	0.1957	0.19851	0.19843	0.20032	0.19987	0.20282	0.20296	0.20711	0.20761
0.15431	0.19562	0.19555	0.19591	0.19571	0.19853	0.19844	0.20032	0.19988	0.20278	0.20297	0.20711	0.20762
0.15464	0.19561	0.19555	0.19586	0.19572	0.19849	0.19845	0.20041	0.19989	0.20286	0.20299	0.20718	0.20764
0.15496	0.1958	0.19555	0.19593	0.19572	0.1985	0.19846	0.20027	0.19991	0.20289	0.20301	0.20719	0.20765
0.15529	0.19578	0.19556	0.19593	0.19573	0.19857	0.19847	0.20036	0.19992	0.20288	0.20302	0.20726	0.20767
[truncated: 2,001 more rows]

## Sheet: Fig 7B
time (s)	0 min	fit	3 min	fit	8 min	fit	15 min	fit	60 min	fit	overnight	fit
1.25e-05	0.19374	0.19194	0.19331	0.1921	0.19314	0.19161	0.19311	0.19242	0.19386	0.19357	0.19383	0.19287
2.5e-05	0.19359	0.19194	0.19331	0.1921	0.19319	0.19161	0.19314	0.19242	0.19388	0.19357	0.19378	0.19287
3.75e-05	0.1936	0.19194	0.19331	0.1921	0.19334	0.19161	0.19311	0.19242	0.19402	0.19357	0.19379	0.19287
5e-05	0.1935	0.19194	0.19335	0.1921	0.19338	0.19161	0.1931	0.19242	0.19409	0.19357	0.19381	0.19287
6.25e-05	0.19348	0.19194	0.1934	0.1921	0.19344	0.19161	0.19313	0.19242	0.19425	0.19357	0.19373	0.19287
7.5e-05	0.1935	0.19194	0.19342	0.1921	0.19345	0.19161	0.19314	0.19242	0.19442	0.19357	0.19374	0.19287
8.75e-05	0.19358	0.19194	0.19343	0.1921	0.1935	0.19161	0.19327	0.19242	0.19443	0.19357	0.1937	0.19288
0.0001	0.19367	0.19194	0.19342	0.1921	0.19358	0.19161	0.19343	0.19242	0.19445	0.19357	0.19369	0.19288
0.0001125	0.1937	0.19194	0.19345	0.1921	0.19358	0.19161	0.19342	0.19242	0.19449	0.19357	0.19376	0.19288
0.000125	0.19392	0.19194	0.19351	0.1921	0.19363	0.19161	0.19352	0.19242	0.19455	0.19357	0.19377	0.19288
0.0001375	0.19387	0.19194	0.19339	0.1921	0.19354	0.19161	0.1935	0.19242	0.19456	0.19357	0.19389	0.19288
0.00015	0.19385	0.19194	0.19338	0.1921	0.19355	0.19161	0.19356	0.19242	0.19447	0.19357	0.19384	0.19288
0.0001625	0.19371	0.19194	0.1933	0.1921	0.19354	0.19161	0.19367	0.19242	0.19451	0.19357	0.19393	0.19288
0.000175	0.19366	0.19194	0.19327	0.1921	0.19348	0.19161	0.19368	0.19242	0.19463	0.19357	0.194	0.19288
0.0001875	0.19356	0.19194	0.19316	0.1921	0.19357	0.19161	0.19368	0.19242	0.19464	0.19357	0.19404	0.19288
0.0002	0.19358	0.19194	0.19312	0.1921	0.19346	0.19161	0.19372	0.19242	0.19463	0.19357	0.1939	0.19288
0.0002125	0.19349	0.19194	0.19316	0.1921	0.1934	0.19161	0.19378	0.19242	0.19473	0.19357	0.19381	0.19288
0.000225	0.19338	0.19194	0.19321	0.1921	0.19333	0.19161	0.19383	0.19242	0.19484	0.19357	0.19376	0.19288
0.0002375	0.19331	0.19194	0.19325	0.1921	0.19336	0.19161	0.19391	0.19242	0.19489	0.19357	0.19373	0.19288
0.00025	0.19336	0.19194	0.19321	0.1921	0.19328	0.19161	0.19388	0.19242	0.19497	0.19357	0.19367	0.19288
0.0002625	0.19334	0.19194	0.1932	0.1921	0.19351	0.19161	0.19386	0.19242	0.1952	0.19357	0.19363	0.19289
0.000275	0.19334	0.19194	0.19319	0.1921	0.19345	0.19161	0.19373	0.19242	0.1953	0.19357	0.19369	0.19289
0.0002875	0.19343	0.19194	0.19315	0.1921	0.19329	0.19161	0.19374	0.19242	0.1954	0.19357	0.1937	0.19289
0.0003	0.19349	0.19194	0.19313	0.1921	0.19315	0.19161	0.19372	0.19242	0.1954	0.19357	0.19375	0.19289
0.0003125	0.19359	0.19194	0.19317	0.1921	0.19332	0.19161	0.19383	0.19242	0.19542	0.19357	0.19375	0.19289
0.000325	0.19375	0.19194	0.19324	0.1921	0.19332	0.19161	0.19389	0.19242	0.19545	0.19357	0.19386	0.19289
0.0003375	0.19375	0.19194	0.19323	0.1921	0.19331	0.19161	0.19389	0.19242	0.19549	0.19357	0.19404	0.19289
0.00035	0.19387	0.19194	0.19327	0.1921	0.19333	0.19161	0.19394	0.19242	0.19552	0.19357	0.19408	0.19289
0.0003625	0.1939	0.19194	0.19325	0.1921	0.19323	0.19161	0.19391	0.19242	0.19547	0.19357	0.19414	0.19289
0.000375	0.19391	0.19194	0.19323	0.1921	0.19319	0.19161	0.19409	0.19242	0.19536	0.19357	0.19406	0.19289
0.0003875	0.19397	0.19194	0.19328	0.1921	0.19317	0.19161	0.19411	0.19242	0.19531	0.19357	0.19405	0.19289
0.0004	0.19391	0.19194	0.19329	0.1921	0.19307	0.19161	0.19419	0.19242	0.19516	0.19357	0.19396	0.19289
0.0004125	0.19394	0.19194	0.19329	0.1921	0.1931	0.19161	0.19419	0.19242	0.19497	0.19357	0.19399	0.19289
0.000425	0.19406	0.19194	0.19329	0.1921	0.19312	0.19161	0.19431	0.19242	0.1947	0.19357	0.19403	0.19289
0.0004375	0.19416	0.19194	0.19331	0.1921	0.19311	0.19161	0.19432	0.19242	0.19456	0.19357	0.19397	0.1929
0.00045	0.19422	0.19194	0.19336	0.1921	0.19311	0.19161	0.19427	0.19242	0.19431	0.19357	0.19397	0.1929
0.0004625	0.19389	0.19194	0.19342	0.1921	0.19311	0.19161	0.19424	0.19242	0.19416	0.19358	0.19402	0.1929
0.000475	0.1938	0.19194	0.19348	0.1921	0.19306	0.19161	0.19424	0.19242	0.19409	0.19358	0.1939	0.1929
0.0004875	0.19384	0.19194	0.1934	0.1921	0.19293	0.19161	0.19432	0.19242	0.19418	0.19358	0.19395	0.1929
0.0005	0.19375	0.19194	0.19334	0.1921	0.19302	0.19161	0.19449	0.19242	0.19426	0.19358	0.19391	0.1929
0.0005125	0.19362	0.19194	0.1933	0.1921	0.19304	0.19161	0.19454	0.19242	0.19427	0.19358	0.19401	0.1929
0.000525	0.19358	0.19194	0.1934	0.1921	0.19294	0.19161	0.19452	0.19242	0.1943	0.19358	0.19408	0.1929
0.0005375	0.19351	0.19194	0.19339	0.1921	0.19277	0.19161	0.19456	0.19242	0.19436	0.19358	0.19402	0.1929
0.00055	0.19336	0.19194	0.19349	0.1921	0.19272	0.19161	0.19464	0.19242	0.19455	0.19358	0.19395	0.1929
0.0005625	0.19333	0.19194	0.19348	0.1921	0.19254	0.19161	0.19454	0.19242	0.1947	0.19358	0.19393	0.1929
0.000575	0.1934	0.19194	0.19337	0.1921	0.19255	0.19161	0.19455	0.19242	0.19482	0.19358	0.19397	0.1929
0.0005875	0.19337	0.19194	0.19338	0.1921	0.19255	0.19161	0.19452	0.19242	0.19481	0.19358	0.19413	0.1929
0.0006	0.19328	0.19194	0.19329	0.1921	0.19241	0.19161	0.19455	0.19242	0.19474	0.19358	0.19413	0.19291
0.0006125	0.19336	0.19194	0.19328	0.1921	0.19237	0.19161	0.19453	0.19242	0.19467	0.19358	0.19414	0.19291
0.000625	0.1933	0.19194	0.19339	0.1921	0.19232	0.19161	0.19444	0.19242	0.19467	0.19358	0.19403	0.19291
0.0006375	0.19336	0.19194	0.1935	0.1921	0.19242	0.19161	0.19444	0.19242	0.19461	0.19358	0.19399	0.19291
0.00065	0.19333	0.19194	0.19349	0.1921	0.1925	0.19161	0.19441	0.19242	0.19454	0.19358	0.19403	0.19291
0.0006625	0.19319	0.19194	0.19365	0.1921	0.19246	0.19161	0.19455	0.19242	0.1944	0.19358	0.194	0.19291
0.000675	0.19323	0.19194	0.19366	0.1921	0.19251	0.19161	0.19453	0.19242	0.19445	0.19358	0.19402	0.19291
0.0006875	0.19312	0.19194	0.19373	0.1921	0.19243	0.19161	0.19462	0.19242	0.19454	0.19358	0.19389	0.19291
0.0007	0.19312	0.19194	0.19374	0.1921	0.19243	0.19161	0.19459	0.19242	0.19451	0.19358	0.19387	0.19291
0.0007125	0.19312	0.19194	0.19376	0.1921	0.19255	0.19161	0.19449	0.19242	0.1946	0.19358	0.19386	0.19291
0.000725	0.19324	0.19194	0.19375	0.1921	0.1926	0.19161	0.19451	0.19242	0.19463	0.19358	0.19375	0.19291
0.0007375	0.19332	0.19194	0.19358	0.1921	0.1926	0.19161	0.19447	0.19242	0.19471	0.19358	0.19374	0.19291
0.00075	0.19325	0.19194	0.19361	0.1921	0.19246	0.19161	0.19439	0.19242	0.19485	0.19358	0.19379	0.19291
0.0007625	0.19329	0.19194	0.19357	0.1921	0.19242	0.19161	0.19442	0.19242	0.19498	0.19358	0.19374	0.19291
0.000775	0.19323	0.19194	0.19357	0.1921	0.19243	0.19161	0.1945	0.19242	0.19518	0.19358	0.19393	0.19292
0.0007875	0.19328	0.19194	0.19368	0.1921	0.1925	0.19161	0.19441	0.19242	0.19526	0.19358	0.19412	0.19292
0.0008	0.19319	0.19194	0.19368	0.1921	0.19245	0.19161	0.19452	0.19242	0.19547	0.19358	0.19433	0.19292
0.0008125	0.19303	0.19194	0.19378	0.1921	0.19245	0.19161	0.19443	0.19242	0.19551	0.19358	0.19444	0.19292
0.000825	0.19286	0.19194	0.1937	0.1921	0.19237	0.19161	0.19456	0.19242	0.19559	0.19358	0.19448	0.19292
0.0008375	0.19269	0.19194	0.19387	0.1921	0.19218	0.19161	0.19462	0.19242	0.19561	0.19358	0.19447	0.19292
0.00085	0.19248	0.19194	0.19398	0.1921	0.19204	0.19161	0.19464	0.19242	0.19574	0.19358	0.19446	0.19292
0.0008625	0.19242	0.19194	0.19405	0.1921	0.19193	0.19161	0.19459	0.19242	0.19579	0.19358	0.19469	0.19292
0.000875	0.19255	0.19194	0.19409	0.1921	0.19189	0.19161	0.19462	0.19242	0.1958	0.19358	0.19471	0.19292
0.0008875	0.19255	0.19194	0.19408	0.1921	0.19203	0.19161	0.19471	0.19242	0.1958	0.19358	0.19463	0.19292
0.0009	0.19249	0.19194	0.19415	0.1921	0.19204	0.19161	0.19462	0.19242	0.19568	0.19358	0.19473	0.19292
0.0009125	0.19262	0.19194	0.19418	0.1921	0.19211	0.19161	0.19453	0.19242	0.19568	0.19358	0.19471	0.19292
0.000925	0.1928	0.19194	0.19425	0.1921	0.19209	0.19161	0.19459	0.19242	0.19555	0.19358	0.19476	0.19292
0.0009375	0.19276	0.19194	0.1944	0.1921	0.19209	0.19161	0.19455	0.19242	0.19553	0.19358	0.19483	0.19292
0.00095	0.19284	0.19194	0.19446	0.1921	0.19217	0.19161	0.19441	0.19242	0.19541	0.19358	0.19472	0.19293
0.0009625	0.1929	0.19194	0.19437	0.1921	0.19229	0.19161	0.19441	0.19242	0.19524	0.19358	0.19461	0.19293
0.000975	0.19287	0.19194	0.1943	0.1921	0.19238	0.19161	0.19434	0.19242	0.19513	0.19358	0.19459	0.19293
0.0009875	0.1929	0.19194	0.19426	0.1921	0.19248	0.19161	0.19432	0.19242	0.19509	0.19358	0.19449	0.19293
0.001	0.19291	0.19194	0.1942	0.1921	0.19252	0.19161	0.19441	0.19242	0.19512	0.19358	0.19447	0.19293
0.00101	0.19301	0.19194	0.19414	0.1921	0.19256	0.19161	0.19442	0.19242	0.19518	0.19358	0.1943	0.19293
0.00103	0.19302	0.19194	0.19416	0.1921	0.19256	0.19161	0.1944	0.19242	0.19519	0.19358	0.19429	0.19293
0.00104	0.19312	0.19194	0.19423	0.1921	0.19254	0.19161	0.19442	0.19242	0.19526	0.19358	0.19427	0.19293
0.00105	0.19315	0.19194	0.19414	0.1921	0.19248	0.19161	0.19444	0.19242	0.19539	0.19358	0.19419	0.19293
0.00106	0.19313	0.19194	0.19408	0.1921	0.19258	0.19161	0.19444	0.19242	0.19556	0.19358	0.19416	0.19293
0.00108	0.19301	0.19194	0.19398	0.1921	0.1925	0.19161	0.19442	0.19242	0.19563	0.19358	0.19411	0.19293
0.00109	0.19301	0.19194	0.19396	0.1921	0.1926	0.19161	0.19431	0.19242	0.19562	0.19358	0.19414	0.19293
0.0011	0.19292	0.19194	0.19397	0.1921	0.19277	0.19161	0.19422	0.19242	0.19567	0.19358	0.19417	0.19293
0.00111	0.193	0.19194	0.19397	0.1921	0.19281	0.19161	0.19426	0.19242	0.19563	0.19358	0.19424	0.19294
0.00112	0.19306	0.19194	0.19383	0.1921	0.19298	0.19161	0.19423	0.19242	0.19561	0.19358	0.19434	0.19294
0.00114	0.19303	0.19194	0.1937	0.1921	0.19287	0.19161	0.19406	0.19242	0.19572	0.19358	0.19439	0.19294
0.00115	0.19296	0.19194	0.19367	0.1921	0.1929	0.19161	0.19399	0.19242	0.1957	0.19358	0.19457	0.19294
0.00116	0.19291	0.19194	0.19369	0.1921	0.19301	0.19161	0.19398	0.19242	0.19566	0.19358	0.19468	0.19294
0.00118	0.19291	0.19194	0.19357	0.1921	0.19293	0.19161	0.19403	0.19242	0.19568	0.19358	0.19481	0.19294
0.00119	0.19295	0.19194	0.19349	0.1921	0.19285	0.19161	0.19393	0.19242	0.19571	0.19358	0.19486	0.19294
0.0012	0.19301	0.19194	0.1934	0.1921	0.19265	0.19161	0.19389	0.19242	0.19576	0.19358	0.19485	0.19294
0.00121	0.19304	0.19194	0.19333	0.1921	0.1926	0.19161	0.19382	0.19242	0.1957	0.19358	0.19475	0.19294
0.00123	0.19304	0.19194	0.19345	0.1921	0.19261	0.19161	0.19384	0.19242	0.19552	0.19358	0.19472	0.19294
0.00124	0.19302	0.19194	0.19352	0.1921	0.19261	0.19161	0.19385	0.19242	0.19543	0.19358	0.19479	0.19294
0.00125	0.19309	0.19194	0.19356	0.1921	0.19267	0.19161	0.19372	0.19242	0.19539	0.19358	0.19473	0.19294
0.00126	0.19307	0.19194	0.19354	0.1921	0.19264	0.19161	0.19366	0.19242	0.19529	0.19358	0.19475	0.19294
0.00128	0.19311	0.19194	0.19351	0.1921	0.19269	0.19161	0.19358	0.19242	0.19523	0.19358	0.19474	0.19294
0.00129	0.19314	0.19194	0.19364	0.1921	0.19261	0.19161	0.19356	0.19242	0.19519	0.19358	0.19478	0.19295
0.0013	0.1932	0.19194	0.19371	0.1921	0.1926	0.19161	0.19353	0.19242	0.19519	0.19358	0.19471	0.19295
0.00131	0.1932	0.19194	0.19385	0.1921	0.19258	0.19161	0.19362	0.19242	0.19519	0.19358	0.1947	0.19295
0.00133	0.19316	0.19194	0.19396	0.1921	0.19258	0.19161	0.19361	0.19242	0.19526	0.19358	0.1946	0.19295
0.00134	0.19318	0.19194	0.19391	0.1921	0.19251	0.19161	0.1936	0.19242	0.19523	0.19358	0.19453	0.19295
0.00135	0.19335	0.19194	0.194	0.1921	0.1925	0.19161	0.19355	0.19242	0.19523	0.19358	0.1945	0.19295
0.00136	0.19322	0.19194	0.19404	0.1921	0.19251	0.19161	0.19345	0.19242	0.19521	0.19358	0.19436	0.19295
0.00137	0.19309	0.19194	0.19403	0.1921	0.19252	0.19161	0.19349	0.19242	0.19529	0.19359	0.19427	0.19295
0.00139	0.19304	0.19194	0.19402	0.1921	0.19246	0.19161	0.19355	0.19242	0.19533	0.19359	0.194	0.19295
0.0014	0.19306	0.19194	0.19403	0.1921	0.19235	0.19161	0.19353	0.19242	0.19534	0.19359	0.19384	0.19295
0.00141	0.19313	0.19194	0.19404	0.1921	0.19221	0.19161	0.19341	0.19242	0.19538	0.19359	0.19377	0.19295
0.00143	0.19309	0.19194	0.19398	0.1921	0.19225	0.19161	0.19334	0.19242	0.19537	0.19359	0.19374	0.19295
0.00144	0.19303	0.19194	0.19396	0.1921	0.19229	0.19161	0.19331	0.19242	0.19532	0.19359	0.19366	0.19295
0.00145	0.19303	0.19194	0.1939	0.1921	0.19238	0.19161	0.19336	0.19242	0.19519	0.19359	0.19371	0.19295
0.00146	0.19289	0.19194	0.19386	0.1921	0.19237	0.19161	0.19349	0.19242	0.19522	0.19359	0.19365	0.19296
0.00148	0.19284	0.19194	0.19389	0.1921	0.19239	0.19161	0.1935	0.19242	0.19519	0.19359	0.19376	0.19296
0.00149	0.19283	0.19194	0.19389	0.1921	0.19242	0.19161	0.19349	0.19242	0.19523	0.19359	0.19383	0.19296
0.0015	0.19282	0.19194	0.19387	0.1921	0.19233	0.19161	0.19348	0.19242	0.19527	0.19359	0.19372	0.19296
0.00151	0.19273	0.19194	0.19391	0.1921	0.19234	0.19161	0.19346	0.19242	0.19527	0.19359	0.19374	0.19296
0.00153	0.19283	0.19194	0.19385	0.1921	0.19238	0.19161	0.19337	0.19242	0.19528	0.19359	0.19366	0.19296
0.00154	0.1928	0.19194	0.19383	0.1921	0.19245	0.19161	0.1933	0.19242	0.1953	0.19359	0.19363	0.19296
0.00155	0.19281	0.19194	0.19382	0.1921	0.19246	0.19161	0.19328	0.19242	0.19525	0.19359	0.19372	0.19296
0.00156	0.19284	0.19194	0.19374	0.1921	0.19245	0.19161	0.19335	0.19242	0.19525	0.19359	0.19368	0.19296
0.00158	0.19273	0.19194	0.1937	0.1921	0.19238	0.19161	0.19339	0.19242	0.19528	0.19359	0.19359	0.19296
0.00159	0.19267	0.19194	0.19357	0.1921	0.19246	0.19161	0.19338	0.19242	0.1953	0.19359	0.19356	0.19296
0.0016	0.19276	0.19194	0.19351	0.1921	0.19254	0.19161	0.19337	0.19242	0.19515	0.19359	0.19364	0.19296
0.00161	0.19279	0.19194	0.19342	0.1921	0.19254	0.19161	0.19336	0.19242	0.19505	0.19359	0.19356	0.19296
0.00162	0.19284	0.19194	0.19341	0.1921	0.19248	0.19161	0.19331	0.19242	0.19499	0.19359	0.19348	0.19297
0.00164	0.19285	0.19194	0.19346	0.1921	0.19247	0.19161	0.19329	0.19242	0.19501	0.19359	0.19347	0.19297
0.00165	0.1929	0.19194	0.19346	0.1921	0.19232	0.19161	0.19331	0.19242	0.19505	0.19359	0.19355	0.19297
0.00166	0.19278	0.19194	0.19338	0.1921	0.19241	0.19161	0.19324	0.19242	0.19507	0.19359	0.19358	0.19297
0.00168	0.19278	0.19194	0.19347	0.1921	0.19245	0.19161	0.19318	0.19242	0.19505	0.19359	0.19356	0.19297
0.00169	0.19279	0.19194	0.19349	0.1921	0.19241	0.19161	0.19315	0.19242	0.19499	0.19359	0.19353	0.19297
0.0017	0.19278	0.19194	0.19349	0.1921	0.19233	0.19161	0.19308	0.19242	0.19499	0.19359	0.19352	0.19297
0.00171	0.19272	0.19194	0.1934	0.1921	0.19239	0.19161	0.19306	0.19242	0.19493	0.19359	0.19336	0.19297
0.00173	0.19273	0.19194	0.19325	0.1921	0.19234	0.19161	0.19309	0.19242	0.19493	0.19359	0.19339	0.19297
0.00174	0.19272	0.19194	0.19325	0.1921	0.19238	0.19161	0.19314	0.19242	0.1949	0.19359	0.19324	0.19297
0.00175	0.19279	0.19194	0.19334	0.1921	0.19229	0.19161	0.19306	0.19242	0.1949	0.19359	0.19322	0.19297
0.00176	0.19268	0.19194	0.19324	0.1921	0.19225	0.19161	0.193	0.19242	0.19477	0.19359	0.19316	0.19297
0.00178	0.19273	0.19194	0.19324	0.1921	0.19233	0.19161	0.19303	0.19242	0.1947	0.19359	0.1931	0.19297
0.00179	0.19273	0.19194	0.19326	0.1921	0.19232	0.19161	0.19301	0.19242	0.19454	0.19359	0.19321	0.19297
0.0018	0.19281	0.19194	0.19338	0.1921	0.19243	0.19161	0.19301	0.19242	0.19455	0.19359	0.19325	0.19298
0.00181	0.19284	0.19194	0.19342	0.1921	0.1923	0.19161	0.19298	0.19242	0.19452	0.19359	0.1932	0.19298
0.00183	0.19283	0.19194	0.19328	0.1921	0.19237	0.19161	0.19293	0.19242	0.19449	0.19359	0.19314	0.19298
0.00184	0.19278	0.19194	0.19328	0.1921	0.19241	0.19161	0.19293	0.19242	0.19447	0.19359	0.19304	0.19298
0.00185	0.19278	0.19194	0.1932	0.1921	0.19241	0.19161	0.19289	0.19242	0.19447	0.19359	0.19312	0.19298
0.00186	0.19272	0.19194	0.19316	0.1921	0.19228	0.19161	0.19306	0.19242	0.19444	0.19359	0.19313	0.19298
0.00187	0.19262	0.19194	0.19316	0.1921	0.19218	0.19161	0.19307	0.19242	0.1944	0.19359	0.19308	0.19298
0.00189	0.19258	0.19194	0.19316	0.1921	0.19211	0.19161	0.19292	0.19242	0.19436	0.19359	0.19303	0.19298
0.0019	0.19247	0.19194	0.19323	0.1921	0.19199	0.19161	0.19288	0.19242	0.1943	0.19359	0.19303	0.19298
0.00191	0.19249	0.19194	0.19324	0.1921	0.19199	0.19161	0.19289	0.19242	0.19438	0.19359	0.19301	0.19298
0.00193	0.19251	0.19194	0.1933	0.1921	0.19196	0.19161	0.19291	0.19242	0.19446	0.19359	0.19297	0.19298
0.00194	0.19253	0.19194	0.19326	0.1921	0.19193	0.19161	0.19283	0.19242	0.19449	0.19359	0.19307	0.19298
0.00195	0.19241	0.19194	0.19321	0.1921	0.19203	0.19161	0.19275	0.19242	0.1945	0.19359	0.193	0.19298
0.00196	0.19242	0.19194	0.19318	0.1921	0.19212	0.19161	0.19273	0.19242	0.19451	0.19359	0.19302	0.19298
0.00198	0.19232	0.19194	0.19326	0.1921	0.19196	0.19161	0.19271	0.19242	0.19455	0.19359	0.19303	0.19299
0.00199	0.19233	0.19194	0.19325	0.1921	0.19187	0.19161	0.1927	0.19242	0.19458	0.19359	0.19311	0.19299
0.002	0.19236	0.19194	0.1932	0.1921	0.19186	0.19161	0.19262	0.19242	0.19451	0.19359	0.193	0.19299
0.00201	0.19228	0.19194	0.19315	0.1921	0.19173	0.19161	0.19263	0.19242	0.1944	0.19359	0.19298	0.19299
0.00202	0.19229	0.19194	0.19307	0.1921	0.19189	0.19161	0.19259	0.19242	0.19435	0.19359	0.19284	0.19299
0.00204	0.19229	0.19194	0.19303	0.1921	0.19186	0.19161	0.1926	0.19242	0.19432	0.19359	0.1928	0.19299
0.00205	0.19225	0.19194	0.19295	0.1921	0.19183	0.19161	0.19254	0.19242	0.19452	0.19359	0.19284	0.19299
0.00206	0.19219	0.19194	0.19294	0.1921	0.19169	0.19161	0.19254	0.19242	0.19451	0.19359	0.19283	0.19299
0.00208	0.19214	0.19194	0.19303	0.1921	0.19166	0.19161	0.19252	0.19242	0.19457	0.19359	0.19278	0.19299
0.00209	0.19215	0.19194	0.193	0.1921	0.19151	0.19161	0.19246	0.19242	0.19451	0.19359	0.19276	0.19299
0.0021	0.19225	0.19194	0.19301	0.1921	0.19156	0.19161	0.19243	0.19242	0.19459	0.19359	0.19276	0.19299
0.00211	0.19232	0.19194	0.19292	0.1921	0.1915	0.19161	0.19242	0.19242	0.19459	0.19359	0.19279	0.19299
0.00213	0.19231	0.19194	0.19295	0.1921	0.19153	0.19161	0.19247	0.19242	0.19442	0.19359	0.19288	0.19299
0.00214	0.19218	0.19194	0.19305	0.1921	0.19155	0.19161	0.19252	0.19242	0.19432	0.19359	0.19294	0.19299
0.00215	0.19211	0.19194	0.19304	0.1921	0.19172	0.19161	0.19258	0.19242	0.19431	0.19359	0.19293	0.193
0.00216	0.19209	0.19194	0.19306	0.1921	0.1916	0.19161	0.19248	0.19242	0.19434	0.19359	0.19287	0.193
0.00217	0.19209	0.19194	0.19306	0.1921	0.19162	0.19161	0.19253	0.19242	0.19434	0.19359	0.19281	0.193
0.00219	0.19221	0.19194	0.19292	0.1921	0.19159	0.19161	0.19252	0.19242	0.19436	0.19359	0.1928	0.193
0.0022	0.19217	0.19194	0.19295	0.1921	0.19164	0.19161	0.19249	0.19242	0.19439	0.19359	0.19267	0.193
0.00221	0.19226	0.19194	0.19285	0.1921	0.19168	0.19161	0.19258	0.19242	0.19434	0.19359	0.19266	0.193
0.00223	0.19232	0.19194	0.19299	0.1921	0.19156	0.19161	0.1925	0.19242	0.19426	0.19359	0.19267	0.193
0.00224	0.19232	0.19194	0.19297	0.1921	0.19155	0.19161	0.19245	0.19242	0.1943	0.19359	0.19253	0.193
0.00225	0.19226	0.19194	0.19293	0.1921	0.19157	0.19161	0.19248	0.19242	0.19431	0.19359	0.19262	0.193
0.00226	0.19216	0.19194	0.19293	0.1921	0.19168	0.19161	0.19259	0.19242	0.19432	0.19359	0.19266	0.193
0.00228	0.19217	0.19194	0.19289	0.1921	0.19176	0.19161	0.19251	0.19242	0.19442	0.19359	0.19268	0.193
0.00229	0.19219	0.19194	0.19281	0.1921	0.19168	0.19161	0.19243	0.19242	0.19442	0.1936	0.19277	0.193
0.0023	0.19215	0.19194	0.19284	0.1921	0.19156	0.19161	0.19239	0.19242	0.19444	0.1936	0.19283	0.193
0.00231	0.19221	0.19194	0.19283	0.1921	0.19167	0.19161	0.19244	0.19242	0.19432	0.1936	0.19287	0.19301
0.00232	0.19225	0.19194	0.19286	0.1921	0.19155	0.19161	0.19243	0.19242	0.19434	0.1936	0.19279	0.19301
0.00234	0.19222	0.19194	0.19276	0.1921	0.19159	0.19161	0.19235	0.19242	0.19425	0.1936	0.19287	0.19301
0.00235	0.19215	0.19194	0.19281	0.1921	0.1917	0.19161	0.19229	0.19242	0.19427	0.1936	0.19278	0.19301
0.00236	0.19206	0.19194	0.19286	0.1921	0.19157	0.19161	0.19229	0.19242	0.1942	0.1936	0.19276	0.19301
0.00237	0.19204	0.19194	0.19288	0.1921	0.19165	0.19161	0.19233	0.19242	0.19411	0.1936	0.19267	0.19301
0.00239	0.19204	0.19194	0.19281	0.1921	0.19163	0.19161	0.19226	0.19242	0.19411	0.1936	0.19261	0.19301
0.0024	0.19204	0.19194	0.19274	0.1921	0.19169	0.19161	0.19225	0.19242	0.19406	0.1936	0.19252	0.19301
0.00241	0.19189	0.19194	0.19273	0.1921	0.19152	0.19161	0.19236	0.19242	0.19408	0.1936	0.19253	0.19301
0.00243	0.19205	0.19194	0.19275	0.1921	0.19143	0.19161	0.19243	0.19242	0.1941	0.1936	0.19253	0.19301
0.00244	0.19193	0.19194	0.19275	0.1921	0.19135	0.19161	0.19251	0.19242	0.19415	0.1936	0.19255	0.19301
0.00245	0.19206	0.19194	0.19276	0.1921	0.19146	0.19161	0.19251	0.19242	0.19416	0.1936	0.1925	0.19301
0.00246	0.19208	0.19194	0.19275	0.1921	0.19148	0.19161	0.19244	0.19242	0.19406	0.1936	0.19248	0.19301
0.00248	0.19202	0.19194	0.19274	0.1921	0.19155	0.19161	0.19239	0.19242	0.19399	0.1936	0.19252	0.19301
0.00249	0.19201	0.19194	0.19276	0.1921	0.19157	0.19161	0.19231	0.19242	0.19393	0.1936	0.19252	0.19302
0.0025	0.19198	0.19194	0.19263	0.1921	0.19154	0.19161	0.19234	0.19242	0.1939	0.1936	0.19251	0.19302
0.00251	0.19195	0.19194	0.19272	0.1921	0.19157	0.19161	0.19241	0.19242	0.19394	0.1936	0.19249	0.19302
0.00252	0.19191	0.19194	0.19274	0.1921	0.19159	0.19161	0.19245	0.19242	0.19394	0.1936	0.1925	0.19302
0.00254	0.19193	0.19194	0.19274	0.1921	0.19161	0.19161	0.19247	0.19242	0.19388	0.1936	0.1925	0.19302
0.00255	0.19198	0.19194	0.19284	0.1921	0.1916	0.19161	0.19247	0.19242	0.19384	0.1936	0.19241	0.19302
0.00256	0.19191	0.19194	0.19286	0.1921	0.19156	0.19161	0.19248	0.19242	0.19379	0.1936	0.19241	0.19302
0.00258	0.19197	0.19194	0.19283	0.1921	0.1915	0.19161	0.1925	0.19242	0.19376	0.1936	0.19245	0.19302
0.00259	0.1918	0.19194	0.19277	0.1921	0.1916	0.19161	0.19247	0.19242	0.19378	0.1936	0.19247	0.19302
0.0026	0.19184	0.19194	0.19274	0.1921	0.19167	0.19161	0.19248	0.19242	0.19388	0.1936	0.19248	0.19302
0.00261	0.19194	0.19194	0.19278	0.1921	0.19157	0.19161	0.19228	0.19242	0.19393	0.1936	0.19251	0.19302
0.00263	0.19183	0.19194	0.19271	0.1921	0.19148	0.19161	0.19227	0.19242	0.19391	0.1936	0.19253	0.19302
0.00264	0.19179	0.19194	0.19274	0.1921	0.19144	0.19161	0.19225	0.19242	0.19391	0.1936	0.19256	0.19302
0.00265	0.19171	0.19194	0.19272	0.1921	0.19142	0.19161	0.19231	0.19242	0.19389	0.1936	0.19261	0.19302
0.00266	0.19177	0.19194	0.19269	0.1921	0.19147	0.19161	0.19223	0.19242	0.19388	0.1936	0.19263	0.19303
0.00267	0.1918	0.19194	0.19279	0.1921	0.19137	0.19161	0.19223	0.19242	0.19379	0.1936	0.19265	0.19303
0.00269	0.19191	0.19194	0.19278	0.1921	0.1913	0.19161	0.19224	0.19242	0.19378	0.1936	0.19279	0.19303
0.0027	0.19188	0.19194	0.19271	0.1921	0.1914	0.19161	0.19221	0.19242	0.19381	0.1936	0.19282	0.19303
0.00271	0.19184	0.19194	0.19263	0.1921	0.19142	0.19161	0.19223	0.19242	0.19378	0.1936	0.19287	0.19303
0.00273	0.19188	0.19194	0.19257	0.1921	0.19131	0.19161	0.19234	0.19242	0.19378	0.1936	0.19281	0.19303
0.00274	0.19187	0.19194	0.19249	0.1921	0.1913	0.19161	0.19228	0.19242	0.1937	0.1936	0.19271	0.19303
0.00275	0.19178	0.19194	0.19251	0.1921	0.19125	0.19161	0.19233	0.19242	0.19353	0.1936	0.19274	0.19303
0.00276	0.19187	0.19194	0.19256	0.1921	0.19129	0.19161	0.19227	0.19242	0.19353	0.1936	0.19273	0.19303
0.00278	0.19182	0.19194	0.19252	0.1921	0.19133	0.19161	0.19228	0.19242	0.19339	0.1936	0.19272	0.19303
0.00279	0.19194	0.19194	0.19252	0.1921	0.19125	0.19161	0.19224	0.19242	0.1935	0.1936	0.19275	0.19303
0.0028	0.192	0.19194	0.19252	0.1921	0.1912	0.19161	0.19225	0.19242	0.19351	0.1936	0.19278	0.19303
0.00281	0.19179	0.19194	0.19251	0.1921	0.19122	0.19161	0.19225	0.19242	0.19354	0.1936	0.1928	0.19303
0.00282	0.19168	0.19194	0.19253	0.1921	0.19117	0.19161	0.1922	0.19242	0.19353	0.1936	0.19285	0.19304
0.00284	0.19172	0.19194	0.19257	0.1921	0.19124	0.19161	0.19229	0.19242	0.19352	0.1936	0.19282	0.19304
0.00285	0.19177	0.19194	0.19261	0.1921	0.19128	0.19161	0.19232	0.19242	0.1935	0.1936	0.19271	0.19304
0.00286	0.19173	0.19194	0.19267	0.1921	0.19128	0.19161	0.19234	0.19242	0.19346	0.1936	0.19277	0.19304
0.00288	0.19172	0.19194	0.19251	0.1921	0.19129	0.19161	0.19236	0.19242	0.1936	0.1936	0.19281	0.19304
0.00289	0.19179	0.19194	0.19261	0.1921	0.19126	0.19161	0.19247	0.19242	0.19359	0.1936	0.19286	0.19304
0.0029	0.19182	0.19194	0.19261	0.1921	0.19115	0.19161	0.19239	0.19242	0.1936	0.1936	0.19291	0.19304
0.00291	0.19183	0.19194	0.19258	0.1921	0.19121	0.19161	0.19236	0.19242	0.19358	0.1936	0.19302	0.19304
0.00293	0.19184	0.19194	0.19251	0.1921	0.19122	0.19161	0.19238	0.19242	0.19351	0.1936	0.19297	0.19304
0.00294	0.19181	0.19194	0.19245	0.1921	0.19126	0.19161	0.19235	0.19242	0.19358	0.1936	0.19302	0.19304
0.00295	0.19176	0.19194	0.1924	0.1921	0.1914	0.19161	0.19229	0.19242	0.19364	0.1936	0.19309	0.19304
0.00296	0.19181	0.19194	0.1924	0.1921	0.19146	0.19161	0.19225	0.19242	0.19359	0.1936	0.19305	0.19304
0.00298	0.19181	0.19194	0.19245	0.1921	0.19134	0.19161	0.1922	0.19242	0.19356	0.1936	0.19319	0.19304
0.00299	0.19188	0.19194	0.19247	0.1921	0.19126	0.19161	0.1923	0.19242	0.19352	0.1936	0.19314	0.19304
0.003	0.19181	0.19194	0.19245	0.1921	0.19125	0.19161	0.19233	0.19242	0.19345	0.1936	0.19313	0.19305
0.00301	0.19188	0.19194	0.19244	0.1921	0.19118	0.19161	0.19242	0.19242	0.19346	0.1936	0.19312	0.19305
0.00302	0.19194	0.19194	0.19238	0.1921	0.19122	0.19161	0.19242	0.19242	0.19347	0.1936	0.19311	0.19305
0.00304	0.19188	0.19194	0.19237	0.1921	0.19117	0.19161	0.19239	0.19242	0.19356	0.1936	0.1932	0.19305
0.00305	0.19195	0.19194	0.19237	0.1921	0.19109	0.19161	0.19237	0.19242	0.19356	0.1936	0.1932	0.19305
0.00306	0.19187	0.19194	0.19241	0.1921	0.19115	0.19161	0.19233	0.19242	0.19361	0.1936	0.19317	0.19305
0.00308	0.19186	0.19194	0.1924	0.1921	0.19115	0.19161	0.19233	0.19242	0.19366	0.1936	0.19321	0.19305
0.00309	0.19195	0.19194	0.19244	0.1921	0.19115	0.19161	0.19238	0.19242	0.19373	0.1936	0.19309	0.19305
0.0031	0.19192	0.19194	0.19246	0.1921	0.19121	0.19161	0.19241	0.19242	0.19373	0.1936	0.1929	0.19305
0.00311	0.19199	0.19194	0.1923	0.1921	0.1912	0.19161	0.19246	0.19242	0.19372	0.1936	0.19278	0.19305
0.00313	0.19192	0.19194	0.19236	0.1921	0.19113	0.19161	0.19243	0.19242	0.19371	0.1936	0.19279	0.19305
0.00314	0.19183	0.19194	0.19234	0.1921	0.19105	0.19161	0.19242	0.19242	0.1937	0.1936	0.1929	0.19305
0.00315	0.19181	0.19194	0.19229	0.1921	0.19116	0.19161	0.1924	0.19242	0.19369	0.1936	0.19289	0.19305
0.00316	0.19182	0.19194	0.19228	0.1921	0.19117	0.19161	0.19231	0.19242	0.19374	0.1936	0.19294	0.19305
0.00317	0.19178	0.19194	0.19227	0.1921	0.19125	0.19161	0.19225	0.19242	0.19371	0.1936	0.19296	0.19306
0.00319	0.1918	0.19194	0.19228	0.1921	0.19129	0.19161	0.19232	0.19242	0.19375	0.1936	0.19307	0.19306
0.0032	0.19175	0.19194	0.1923	0.1921	0.19122	0.19161	0.1923	0.19242	0.19366	0.19361	0.19304	0.19306
0.00321	0.19177	0.19194	0.19228	0.1921	0.19128	0.19161	0.19225	0.19242	0.19368	0.19361	0.19307	0.19306
0.00323	0.19181	0.19194	0.19231	0.1921	0.19128	0.19161	0.19226	0.19242	0.19363	0.19361	0.19303	0.19306
0.00324	0.19181	0.19194	0.19228	0.1921	0.19124	0.19161	0.19235	0.19242	0.1937	0.19361	0.19298	0.19306
0.00325	0.1918	0.19194	0.1923	0.1921	0.19121	0.19161	0.19228	0.19242	0.19372	0.19361	0.19303	0.19306
0.00326	0.19187	0.19194	0.19226	0.1921	0.19108	0.19161	0.19227	0.19242	0.19368	0.19361	0.19301	0.19306
0.00328	0.19195	0.19194	0.19218	0.1921	0.19101	0.19161	0.19227	0.19242	0.19369	0.19361	0.19292	0.19306
0.00329	0.19197	0.19194	0.1923	0.1921	0.19117	0.19161	0.19225	0.19242	0.19364	0.19361	0.19285	0.19306
0.0033	0.19187	0.19194	0.19225	0.1921	0.19117	0.19161	0.19221	0.19242	0.19369	0.19361	0.19286	0.19306
0.00331	0.19186	0.19194	0.1923	0.1921	0.19122	0.19161	0.19229	0.19242	0.19362	0.19361	0.19287	0.19306
0.00332	0.19176	0.19194	0.19239	0.1921	0.19121	0.19161	0.19228	0.19242	0.19361	0.19361	0.19297	0.19306
0.00334	0.1917	0.19194	0.19228	0.1921	0.19117	0.19161	0.19224	0.19242	0.1935	0.19361	0.19299	0.19306
0.00335	0.19171	0.19194	0.19226	0.1921	0.19128	0.19161	0.19227	0.19242	0.19354	0.19361	0.19306	0.19307
0.00336	0.19171	0.19194	0.19217	0.1921	0.19131	0.19161	0.1922	0.19242	0.19351	0.19361	0.1931	0.19307
0.00338	0.19179	0.19194	0.19226	0.1921	0.19139	0.19161	0.19221	0.19242	0.19354	0.19361	0.19309	0.19307
0.00339	0.19175	0.19194	0.19227	0.1921	0.19125	0.19161	0.19214	0.19242	0.19352	0.19361	0.19313	0.19307
0.0034	0.1917	0.19194	0.19228	0.1921	0.19125	0.19161	0.19214	0.19242	0.1936	0.19361	0.1931	0.19307
0.00341	0.19172	0.19194	0.19226	0.1921	0.19128	0.19161	0.19221	0.19242	0.1936	0.19361	0.19313	0.19307
0.00343	0.19181	0.19194	0.19232	0.1921	0.19122	0.19161	0.19225	0.19242	0.19357	0.19361	0.19309	0.19307
0.00344	0.19179	0.19194	0.19232	0.1921	0.19128	0.19161	0.19232	0.19242	0.19346	0.19361	0.193	0.19307
0.00345	0.19173	0.19194	0.19234	0.1921	0.19126	0.19161	0.19229	0.19242	0.1934	0.19361	0.19308	0.19307
0.00346	0.19175	0.19194	0.19238	0.1921	0.19143	0.19161	0.19225	0.19242	0.19353	0.19361	0.19308	0.19307
0.00347	0.19178	0.19194	0.19238	0.1921	0.19148	0.19161	0.1923	0.19242	0.1935	0.19361	0.19307	0.19307
0.00349	0.19177	0.19194	0.19248	0.1921	0.19143	0.19161	0.19236	0.19242	0.19348	0.19361	0.19308	0.19307
0.0035	0.19183	0.19194	0.19252	0.1921	0.19142	0.19161	0.19235	0.19242	0.19333	0.19361	0.19308	0.19307
0.00351	0.19187	0.19194	0.19247	0.1921	0.19143	0.19161	0.19236	0.19242	0.19342	0.19361	0.19297	0.19307
0.00352	0.19188	0.19194	0.19237	0.1921	0.19142	0.19161	0.19236	0.19242	0.19336	0.19361	0.19298	0.19308
0.00354	0.19186	0.19194	0.19229	0.1921	0.1914	0.19161	0.19242	0.19242	0.19341	0.19361	0.193	0.19308
0.00355	0.19181	0.19194	0.19224	0.1921	0.19121	0.19161	0.19244	0.19242	0.19338	0.19361	0.19301	0.19308
0.00356	0.19178	0.19194	0.1922	0.1921	0.19125	0.19161	0.19239	0.19242	0.19347	0.19361	0.19291	0.19308
0.00358	0.19172	0.19194	0.19219	0.1921	0.1913	0.19161	0.19242	0.19242	0.19336	0.19361	0.19285	0.19308
0.00359	0.19168	0.19194	0.19221	0.1921	0.19125	0.19161	0.19243	0.19242	0.19346	0.19361	0.19284	0.19308
0.0036	0.19164	0.19194	0.19224	0.1921	0.19135	0.19161	0.19245	0.19242	0.19339	0.19361	0.19287	0.19308
0.00361	0.19161	0.19194	0.19226	0.1921	0.1914	0.19161	0.19243	0.19242	0.19349	0.19361	0.19294	0.19308
0.00363	0.19168	0.19194	0.19226	0.1921	0.19142	0.19161	0.19246	0.19242	0.19344	0.19361	0.19302	0.19308
0.00364	0.19173	0.19194	0.19223	0.1921	0.19137	0.19161	0.19237	0.19242	0.19338	0.19361	0.19298	0.19308
0.00365	0.19165	0.19194	0.19218	0.1921	0.19122	0.19161	0.19252	0.19242	0.19333	0.19361	0.19311	0.19308
0.00366	0.1916	0.19194	0.19223	0.1921	0.19135	0.19161	0.19263	0.19242	0.19327	0.19361	0.19309	0.19308
0.00367	0.19156	0.19194	0.19223	0.1921	0.19133	0.19161	0.19267	0.19242	0.19332	0.19361	0.19314	0.19308
0.00369	0.19161	0.19194	0.19225	0.1921	0.1914	0.19161	0.19263	0.19242	0.19336	0.19361	0.19308	0.19309
0.0037	0.19161	0.19194	0.19223	0.1921	0.19139	0.19161	0.19265	0.19242	0.19331	0.19361	0.19304	0.19309
0.00371	0.19171	0.19194	0.19218	0.1921	0.19125	0.19161	0.19263	0.19242	0.1933	0.19361	0.19301	0.19309
0.00373	0.19162	0.19194	0.19213	0.1921	0.19135	0.19161	0.19262	0.19242	0.19339	0.19361	0.19309	0.19309
0.00374	0.19167	0.19194	0.19214	0.1921	0.1914	0.19161	0.19259	0.19242	0.19345	0.19361	0.19318	0.19309
0.00375	0.1916	0.19194	0.19216	0.1921	0.19142	0.19161	0.19259	0.19242	0.19335	0.19361	0.19311	0.19309
0.00376	0.19151	0.19194	0.19217	0.1921	0.19151	0.19161	0.19265	0.19242	0.19328	0.19361	0.19311	0.19309
0.00378	0.19154	0.19194	0.19224	0.1921	0.1915	0.19161	0.1927	0.19242	0.19321	0.19361	0.19308	0.19309
0.00379	0.19158	0.19194	0.19224	0.1921	0.19139	0.19161	0.19269	0.19242	0.19329	0.19361	0.19302	0.19309
0.0038	0.19167	0.19194	0.1923	0.1921	0.19142	0.19161	0.19264	0.19242	0.19326	0.19361	0.19309	0.19309
0.00381	0.19156	0.19194	0.19234	0.1921	0.19142	0.19161	0.19263	0.19242	0.1933	0.19361	0.19296	0.19309
0.00382	0.19166	0.19194	0.19247	0.1921	0.19144	0.19161	0.19262	0.19242	0.19331	0.19361	0.19304	0.19309
0.00384	0.19165	0.19194	0.1924	0.1921	0.19134	0.19161	0.19251	0.19242	0.19339	0.19361	0.19312	0.19309
0.00385	0.19162	0.19194	0.19229	0.1921	0.19139	0.19161	0.19249	0.19242	0.19345	0.19361	0.19305	0.19309
0.00386	0.19156	0.19194	0.19216	0.1921	0.1914	0.19161	0.19254	0.19242	0.19339	0.19361	0.19297	0.1931
0.00388	0.19159	0.19194	0.1922	0.1921	0.19146	0.19161	0.19251	0.19242	0.19334	0.19361	0.19287	0.1931
0.00389	0.19158	0.19194	0.19222	0.1921	0.19147	0.19161	0.19249	0.19242	0.1933	0.19361	0.19291	0.1931
0.0039	0.19154	0.19194	0.19223	0.1921	0.19144	0.19161	0.19246	0.19242	0.19337	0.19361	0.19297	0.1931
0.00391	0.19159	0.19194	0.19218	0.1921	0.19143	0.19161	0.19248	0.19242	0.19338	0.19361	0.19307	0.1931
0.00392	0.19164	0.19194	0.19215	0.1921	0.19146	0.19161	0.19255	0.19242	0.19343	0.19361	0.19307	0.1931
0.00394	0.19164	0.19194	0.19217	0.1921	0.19138	0.19161	0.19255	0.19242	0.19338	0.19361	0.19306	0.1931
0.00395	0.19164	0.19194	0.19211	0.1921	0.19137	0.19161	0.1925	0.19242	0.19335	0.19361	0.19296	0.1931
0.00396	0.19154	0.19194	0.19217	0.1921	0.19137	0.19161	0.19255	0.19242	0.19339	0.19361	0.19312	0.1931
0.00398	0.19153	0.19194	0.19222	0.1921	0.19138	0.19161	0.19254	0.19242	0.19336	0.19361	0.19314	0.1931
0.00399	0.1915	0.19194	0.19214	0.1921	0.19135	0.19161	0.1925	0.19242	0.19341	0.19361	0.19315	0.1931
0.004	0.19145	0.19194	0.19215	0.1921	0.19129	0.19161	0.19245	0.19242	0.19342	0.19361	0.19319	0.1931
0.00401	0.19139	0.19194	0.19214	0.1921	0.19125	0.19161	0.19245	0.19242	0.1934	0.19361	0.19319	0.1931
0.00402	0.19143	0.19194	0.1922	0.1921	0.19131	0.19161	0.19247	0.19242	0.19332	0.19361	0.19313	0.1931
0.00404	0.19136	0.19194	0.19217	0.1921	0.19129	0.19161	0.19253	0.19242	0.19338	0.19361	0.19315	0.19311
0.00405	0.19136	0.19194	0.19221	0.1921	0.19133	0.19161	0.19257	0.19242	0.19329	0.19361	0.19314	0.19311
0.00406	0.19133	0.19194	0.19211	0.1921	0.1913	0.19161	0.19254	0.19242	0.19332	0.19361	0.1931	0.19311
0.00407	0.19134	0.19194	0.19211	0.1921	0.19126	0.19161	0.19258	0.19242	0.19335	0.19361	0.19308	0.19311
0.00409	0.19137	0.19194	0.19213	0.1921	0.19129	0.19161	0.19264	0.19242	0.19339	0.19361	0.19316	0.19311
0.0041	0.19142	0.19194	0.1922	0.1921	0.1912	0.19161	0.1926	0.19242	0.19339	0.19361	0.19317	0.19311
0.00411	0.19148	0.19194	0.19231	0.1921	0.19133	0.19161	0.19254	0.19242	0.19341	0.19362	0.19309	0.19311
0.00413	0.1914	0.19194	0.19238	0.1921	0.19138	0.19161	0.19251	0.19242	0.19347	0.19362	0.19308	0.19311
0.00414	0.19134	0.19194	0.1924	0.1921	0.19143	0.19161	0.19258	0.19242	0.19337	0.19362	0.19302	0.19311
0.00415	0.19133	0.19194	0.19234	0.1921	0.19148	0.19161	0.19246	0.19242	0.19337	0.19362	0.19305	0.19311
0.00416	0.19142	0.19194	0.19233	0.1921	0.19157	0.19161	0.19244	0.19242	0.19339	0.19362	0.19295	0.19311
0.00417	0.19143	0.19194	0.19231	0.1921	0.19146	0.19161	0.19249	0.19242	0.19349	0.19362	0.19295	0.19311
0.00419	0.19138	0.19194	0.19234	0.1921	0.19144	0.19161	0.1925	0.19242	0.19353	0.19362	0.19295	0.19311
0.0042	0.19142	0.19194	0.19228	0.1921	0.1914	0.19161	0.19259	0.19242	0.19353	0.19362	0.19308	0.19311
0.00421	0.19134	0.19194	0.19227	0.1921	0.19144	0.19161	0.19258	0.19242	0.1936	0.19362	0.19309	0.19312
0.00422	0.19129	0.19194	0.1923	0.1921	0.19144	0.19161	0.19265	0.19242	0.19356	0.19362	0.19308	0.19312
0.00424	0.19134	0.19194	0.19223	0.1921	0.1915	0.19161	0.19268	0.19242	0.19345	0.19362	0.19311	0.19312
0.00425	0.19126	0.19194	0.19216	0.1921	0.19156	0.19161	0.19259	0.19242	0.19346	0.19362	0.19315	0.19312
0.00426	0.19127	0.19194	0.1921	0.1921	0.19148	0.19161	0.19257	0.19242	0.19348	0.19362	0.1931	0.19312
0.00428	0.19122	0.19194	0.19203	0.1921	0.19153	0.19161	0.19255	0.19242	0.19351	0.19362	0.19308	0.19312
0.00429	0.19129	0.19194	0.19203	0.1921	0.19148	0.19161	0.1926	0.19242	0.19347	0.19362	0.19313	0.19312
0.0043	0.19126	0.19194	0.19202	0.1921	0.19155	0.19161	0.1925	0.19242	0.19356	0.19362	0.19314	0.19312
0.00431	0.19126	0.19194	0.19208	0.1921	0.19166	0.19161	0.19258	0.19242	0.19361	0.19362	0.19319	0.19312
0.00432	0.19117	0.19194	0.19201	0.1921	0.19157	0.19161	0.19257	0.19242	0.19361	0.19362	0.19314	0.19312
0.00434	0.19112	0.19194	0.192	0.1921	0.19142	0.19161	0.19259	0.19242	0.19379	0.19362	0.19317	0.19312
0.00435	0.19117	0.19194	0.19205	0.1921	0.19151	0.19161	0.19259	0.19242	0.19388	0.19362	0.19309	0.19312
0.00436	0.19121	0.19194	0.19207	0.1921	0.19152	0.19161	0.19264	0.19242	0.19393	0.19362	0.19312	0.19312
0.00438	0.19127	0.19194	0.19216	0.1921	0.19146	0.19161	0.19272	0.19242	0.19402	0.19362	0.19307	0.19313
0.00439	0.19126	0.19194	0.19207	0.1921	0.19144	0.19161	0.19267	0.19242	0.19417	0.19362	0.19301	0.19313
0.0044	0.19125	0.19194	0.19211	0.1921	0.19147	0.19161	0.19259	0.19242	0.19418	0.19362	0.19303	0.19313
0.00441	0.19124	0.19194	0.19213	0.1921	0.19146	0.19161	0.19261	0.19242	0.19412	0.19362	0.19313	0.19313
0.00443	0.19126	0.19194	0.19213	0.1921	0.19143	0.19161	0.19247	0.19242	0.19412	0.19362	0.19312	0.19313
0.00444	0.19124	0.19194	0.19216	0.1921	0.19144	0.19161	0.19253	0.19242	0.19413	0.19362	0.19307	0.19313
0.00445	0.19121	0.19194	0.19229	0.1921	0.19147	0.19161	0.19251	0.19242	0.19423	0.19362	0.19315	0.19313
0.00446	0.19127	0.19194	0.19227	0.1921	0.19151	0.19161	0.19241	0.19242	0.19426	0.19362	0.19316	0.19313
0.00447	0.19134	0.19194	0.19224	0.1921	0.19153	0.19161	0.19239	0.19242	0.1942	0.19362	0.19321	0.19313
0.00449	0.19129	0.19194	0.19215	0.1921	0.19156	0.19161	0.1925	0.19242	0.19422	0.19362	0.19318	0.19313
0.0045	0.19131	0.19194	0.19209	0.1921	0.1914	0.19161	0.1925	0.19242	0.19431	0.19362	0.19319	0.19313
0.00451	0.19123	0.19194	0.19213	0.1921	0.19144	0.19161	0.19244	0.19242	0.1943	0.19362	0.19313	0.19313
0.00453	0.19122	0.19194	0.19213	0.1921	0.19146	0.19161	0.19239	0.19242	0.19423	0.19362	0.1931	0.19313
0.00454	0.19112	0.19194	0.19207	0.1921	0.19148	0.19161	0.19242	0.19242	0.19419	0.19362	0.19299	0.19313
0.00455	0.1912	0.19194	0.19205	0.1921	0.19147	0.19161	0.19241	0.19242	0.19422	0.19362	0.19285	0.19314
0.00456	0.19117	0.19194	0.19201	0.1921	0.19142	0.19161	0.19244	0.19242	0.1942	0.19362	0.19279	0.19314
0.00458	0.19122	0.19194	0.19211	0.1921	0.19134	0.19161	0.19243	0.19242	0.19412	0.19362	0.19286	0.19314
0.00459	0.19111	0.19194	0.1921	0.1921	0.19144	0.19161	0.19242	0.19242	0.19406	0.19362	0.19299	0.19314
0.0046	0.19115	0.19194	0.19212	0.1921	0.19151	0.19161	0.19243	0.19242	0.19402	0.19362	0.19302	0.19314
0.00461	0.19118	0.19194	0.19218	0.1921	0.1915	0.19161	0.19245	0.19242	0.19397	0.19362	0.19301	0.19314
0.00462	0.19123	0.19194	0.19224	0.1921	0.19146	0.19161	0.19253	0.19242	0.19395	0.19362	0.19287	0.19314
0.00464	0.19126	0.19194	0.19225	0.1921	0.19152	0.19161	0.19258	0.19242	0.19397	0.19362	0.19284	0.19314
0.00465	0.19126	0.19194	0.19217	0.1921	0.19152	0.19161	0.19253	0.19242	0.19393	0.19362	0.19287	0.19314
0.00466	0.19137	0.19194	0.19216	0.1921	0.19157	0.19161	0.19256	0.19242	0.19387	0.19362	0.19294	0.19314
0.00468	0.19132	0.19194	0.19216	0.1921	0.19172	0.19161	0.19261	0.19242	0.1938	0.19362	0.19295	0.19314
0.00469	0.19139	0.19194	0.19214	0.1921	0.19162	0.19161	0.19254	0.19242	0.19389	0.19362	0.19293	0.19314
0.0047	0.19129	0.19194	0.19215	0.1921	0.19169	0.19161	0.19251	0.19242	0.19386	0.19362	0.19293	0.19314
0.00471	0.19127	0.19194	0.19217	0.1921	0.19151	0.19161	0.19247	0.19242	0.19374	0.19362	0.19288	0.19314
0.00473	0.19131	0.19194	0.19211	0.1921	0.19148	0.19161	0.19264	0.19242	0.19378	0.19362	0.19282	0.19315
0.00474	0.19139	0.19194	0.19215	0.1921	0.19142	0.19161	0.19254	0.19242	0.19372	0.19362	0.19282	0.19315
0.00475	0.19139	0.19194	0.19213	0.1921	0.19139	0.19161	0.19253	0.19242	0.19379	0.19362	0.19283	0.19315
0.00476	0.19134	0.19194	0.19217	0.1921	0.19142	0.19161	0.19258	0.19242	0.1938	0.19362	0.19289	0.19315
0.00477	0.19129	0.19194	0.19223	0.1921	0.19144	0.19161	0.19256	0.19242	0.19376	0.19362	0.19292	0.19315
0.00479	0.19126	0.19194	0.19222	0.1921	0.19153	0.19161	0.19249	0.19242	0.19374	0.19362	0.19305	0.19315
0.0048	0.19132	0.19194	0.19218	0.1921	0.19144	0.19161	0.19247	0.19242	0.1937	0.19362	0.19299	0.19315
0.00481	0.19129	0.19194	0.19211	0.1921	0.19134	0.19161	0.19249	0.19242	0.19377	0.19362	0.19298	0.19315
0.00483	0.19121	0.19194	0.19205	0.1921	0.19137	0.19161	0.19252	0.19242	0.19383	0.19362	0.1931	0.19315
0.00484	0.19115	0.19194	0.19201	0.1921	0.19133	0.19161	0.19259	0.19242	0.19374	0.19362	0.19309	0.19315
0.00485	0.19122	0.19194	0.19208	0.1921	0.19129	0.19161	0.19259	0.19242	0.19371	0.19362	0.19318	0.19315
0.00486	0.1912	0.19194	0.19205	0.1921	0.19129	0.19161	0.1926	0.19242	0.19368	0.19362	0.19311	0.19315
0.00488	0.19115	0.19194	0.19209	0.1921	0.19111	0.19161	0.19258	0.19242	0.19373	0.19362	0.19319	0.19315
0.00489	0.19118	0.19194	0.19211	0.1921	0.1912	0.19161	0.19246	0.19242	0.19361	0.19362	0.19313	0.19315
0.0049	0.19115	0.19194	0.19208	0.1921	0.19109	0.19161	0.19257	0.19242	0.19353	0.19362	0.193	0.19316
0.00491	0.19114	0.19194	0.19209	0.1921	0.19103	0.19161	0.19262	0.19242	0.19357	0.19362	0.19294	0.19316
0.00492	0.19112	0.19194	0.19211	0.1921	0.19111	0.19161	0.19249	0.19242	0.1936	0.19362	0.19302	0.19316
0.00494	0.19117	0.19194	0.19208	0.1921	0.19108	0.19161	0.19243	0.19242	0.19353	0.19362	0.19308	0.19316
0.00495	0.19111	0.19194	0.19204	0.1921	0.19121	0.19161	0.19251	0.19242	0.19349	0.19362	0.19315	0.19316
0.00496	0.19107	0.19194	0.19208	0.1921	0.1912	0.19161	0.19249	0.19242	0.19356	0.19362	0.19329	0.19316
0.00498	0.19117	0.19194	0.19208	0.1921	0.19129	0.19161	0.1925	0.19242	0.19355	0.19362	0.19328	0.19316
0.00499	0.19127	0.19194	0.19215	0.1921	0.19127	0.19161	0.19254	0.19242	0.1935	0.19362	0.19316	0.19316
0.005	0.19133	0.19194	0.19209	0.1921	0.1912	0.19161	0.1925	0.19242	0.19359	0.19362	0.1931	0.19316
0.00501	0.19144	0.19194	0.19207	0.1921	0.19126	0.19161	0.19256	0.19242	0.19357	0.19362	0.19308	0.19316
0.00503	0.19144	0.19194	0.192	0.1921	0.19125	0.19161	0.19251	0.19242	0.19349	0.19363	0.19307	0.19316
0.00504	0.19145	0.19194	0.19206	0.1921	0.19124	0.19161	0.19236	0.19242	0.19359	0.19363	0.19311	0.19316
0.00505	0.19139	0.19194	0.19204	0.1921	0.19121	0.19161	0.19229	0.19242	0.19366	0.19363	0.19308	0.19316
0.00506	0.19146	0.19194	0.19207	0.1921	0.19122	0.19161	0.19241	0.19242	0.19371	0.19363	0.19309	0.19316
0.00507	0.19137	0.19194	0.19206	0.1921	0.19129	0.19161	0.19242	0.19242	0.19375	0.19363	0.1931	0.19317
0.00509	0.19138	0.19194	0.19211	0.1921	0.19121	0.19161	0.19251	0.19242	0.19381	0.19363	0.19311	0.19317
0.0051	0.19134	0.19194	0.1921	0.1921	0.19129	0.19161	0.19247	0.19242	0.19384	0.19363	0.19325	0.19317
0.00511	0.19137	0.19194	0.19211	0.1921	0.19135	0.19161	0.19252	0.19242	0.1938	0.19363	0.1932	0.19317
0.00513	0.19131	0.19194	0.19212	0.1921	0.19139	0.19161	0.19254	0.19242	0.19374	0.19363	0.19313	0.19317
0.00514	0.19113	0.19194	0.192	0.1921	0.19147	0.19161	0.19248	0.19242	0.19369	0.19363	0.1931	0.19317
0.00515	0.19117	0.19194	0.19202	0.1921	0.1915	0.19161	0.19253	0.19242	0.1938	0.19363	0.19314	0.19317
0.00516	0.19121	0.19194	0.19205	0.1921	0.19138	0.19161	0.19258	0.19242	0.19382	0.19363	0.19316	0.19317
0.00517	0.19137	0.19194	0.19207	0.1921	0.19146	0.19161	0.19255	0.19242	0.19374	0.19363	0.19318	0.19317
0.00519	0.19137	0.19194	0.19206	0.1921	0.19131	0.19161	0.19258	0.19242	0.19372	0.19363	0.19298	0.19317
0.0052	0.19135	0.19194	0.19202	0.1921	0.1913	0.19161	0.19258	0.19242	0.19375	0.19363	0.19308	0.19317
0.00521	0.19138	0.19194	0.192	0.1921	0.1913	0.19161	0.19252	0.19242	0.19374	0.19363	0.19305	0.19317
0.00522	0.19143	0.19194	0.19201	0.1921	0.19143	0.19161	0.19253	0.19242	0.19367	0.19363	0.19302	0.19317
0.00524	0.19149	0.19194	0.19201	0.1921	0.19139	0.19161	0.19256	0.19242	0.19374	0.19363	0.19307	0.19317
0.00525	0.1914	0.19194	0.19201	0.1921	0.1914	0.19161	0.19246	0.19242	0.1937	0.19363	0.19301	0.19318
0.00526	0.19134	0.19194	0.19209	0.1921	0.19135	0.19161	0.19239	0.19242	0.1938	0.19363	0.1931	0.19318
0.00528	0.19132	0.19194	0.19211	0.1921	0.19147	0.19161	0.19231	0.19242	0.19374	0.19363	0.1931	0.19318
0.00529	0.1914	0.19194	0.19219	0.1921	0.19142	0.19161	0.19236	0.19242	0.19376	0.19363	0.19309	0.19318
0.0053	0.19148	0.19194	0.1921	0.1921	0.19143	0.19161	0.1924	0.19242	0.1937	0.19363	0.19307	0.19318
0.00531	0.19148	0.19194	0.19215	0.1921	0.19135	0.19161	0.19243	0.19242	0.19368	0.19363	0.19308	0.19318
0.00532	0.19145	0.19194	0.19207	0.1921	0.19143	0.19161	0.19239	0.19242	0.1937	0.19363	0.19308	0.19318
0.00534	0.19142	0.19194	0.19204	0.1921	0.19139	0.19161	0.19248	0.19242	0.19375	0.19363	0.19319	0.19318
0.00535	0.19135	0.19194	0.19212	0.1921	0.19131	0.19161	0.19245	0.19242	0.19379	0.19363	0.19314	0.19318
0.00536	0.19121	0.19194	0.19211	0.1921	0.19134	0.19161	0.19248	0.19242	0.19378	0.19363	0.19314	0.19318
0.00537	0.19127	0.19194	0.19213	0.1921	0.1913	0.19161	0.19255	0.19242	0.19375	0.19363	0.19315	0.19318
0.00539	0.19117	0.19194	0.19206	0.1921	0.19129	0.19161	0.19253	0.19242	0.19364	0.19363	0.1932	0.19318
0.0054	0.19124	0.19194	0.19205	0.1921	0.1913	0.19161	0.19259	0.19242	0.19361	0.19363	0.19315	0.19318
0.00541	0.19126	0.19194	0.19206	0.1921	0.19135	0.19161	0.1926	0.19242	0.1936	0.19363	0.19311	0.19319
0.00543	0.19131	0.19194	0.19211	0.1921	0.19138	0.19161	0.19251	0.19242	0.19369	0.19363	0.19312	0.19319
0.00544	0.19134	0.19194	0.19212	0.1921	0.19134	0.19161	0.19251	0.19242	0.19362	0.19363	0.19312	0.19319
0.00545	0.19138	0.19194	0.19218	0.1921	0.19131	0.19161	0.19246	0.19242	0.19363	0.19363	0.1931	0.19319
0.00546	0.19144	0.19194	0.19221	0.1921	0.19131	0.19161	0.19251	0.19242	0.19356	0.19363	0.19318	0.19319
0.00547	0.19146	0.19194	0.19224	0.1921	0.19133	0.19161	0.1925	0.19242	0.19351	0.19363	0.19306	0.19319
0.00549	0.19136	0.19194	0.19221	0.1921	0.19129	0.19161	0.19252	0.19242	0.19355	0.19363	0.19302	0.19319
0.0055	0.19137	0.19194	0.19221	0.1921	0.19133	0.19161	0.19252	0.19242	0.19366	0.19363	0.19303	0.19319
0.00551	0.1912	0.19194	0.19221	0.1921	0.19128	0.19161	0.19262	0.19242	0.19377	0.19363	0.1931	0.19319
0.00553	0.19101	0.19194	0.19213	0.1921	0.1913	0.19161	0.19265	0.19242	0.19378	0.19363	0.19311	0.19319
0.00554	0.19104	0.19194	0.19212	0.1921	0.19131	0.19161	0.1926	0.19242	0.19378	0.19363	0.19309	0.19319
0.00555	0.19117	0.19194	0.19207	0.1921	0.19129	0.19161	0.19249	0.19242	0.19379	0.19363	0.19304	0.19319
0.00556	0.19121	0.19194	0.1921	0.1921	0.19116	0.19161	0.19244	0.19242	0.19378	0.19363	0.19304	0.19319
0.00558	0.19121	0.19194	0.19212	0.1921	0.19122	0.19161	0.19244	0.19242	0.19378	0.19363	0.193	0.19319
0.00559	0.19113	0.19194	0.19217	0.1921	0.19125	0.19161	0.19245	0.19242	0.19378	0.19363	0.193	0.1932
0.0056	0.19124	0.19194	0.19217	0.1921	0.19126	0.19161	0.19256	0.19242	0.19383	0.19363	0.19306	0.1932
0.00561	0.19129	0.19194	0.19211	0.1921	0.1912	0.19161	0.19258	0.19242	0.19384	0.19363	0.19306	0.1932
0.00562	0.19137	0.19194	0.19206	0.1921	0.19115	0.19161	0.19259	0.19242	0.1938	0.19363	0.19298	0.1932
0.00564	0.19144	0.19194	0.19203	0.1921	0.19115	0.19161	0.19262	0.19242	0.19386	0.19363	0.19295	0.1932
0.00565	0.19138	0.19194	0.1921	0.1921	0.19117	0.19161	0.19251	0.19242	0.19383	0.19363	0.19287	0.1932
0.00566	0.19122	0.19194	0.19217	0.1921	0.19112	0.19161	0.19259	0.19242	0.19382	0.19363	0.193	0.1932
0.00568	0.19121	0.19194	0.19204	0.1921	0.19113	0.19161	0.19256	0.19242	0.19376	0.19363	0.19306	0.1932
0.00569	0.19111	0.19194	0.19206	0.1921	0.19105	0.19161	0.19259	0.19242	0.19382	0.19363	0.19308	0.1932
0.0057	0.19111	0.19194	0.1921	0.1921	0.19112	0.19161	0.19254	0.19242	0.19377	0.19363	0.19309	0.1932
0.00571	0.19118	0.19194	0.1921	0.1921	0.19124	0.19161	0.19259	0.19242	0.19386	0.19363	0.19317	0.1932
0.00573	0.19118	0.19194	0.19202	0.1921	0.19124	0.19161	0.19261	0.19242	0.19383	0.19363	0.19315	0.1932
0.00574	0.19111	0.19194	0.19206	0.1921	0.19124	0.19161	0.19256	0.19242	0.19381	0.19363	0.19309	0.1932
0.00575	0.19118	0.19194	0.192	0.1921	0.1913	0.19161	0.19259	0.19242	0.19392	0.19363	0.19304	0.1932
0.00576	0.1911	0.19194	0.19206	0.1921	0.19129	0.19161	0.19259	0.19242	0.19391	0.19363	0.193	0.19321
0.00577	0.19101	0.19194	0.19208	0.1921	0.19135	0.19161	0.1926	0.19242	0.19391	0.19363	0.19303	0.19321
0.00579	0.19115	0.19194	0.19196	0.1921	0.19125	0.19161	0.19261	0.19242	0.19399	0.19363	0.19303	0.19321
0.0058	0.19115	0.19194	0.19197	0.1921	0.19122	0.19161	0.19257	0.19242	0.19385	0.19363	0.193	0.19321
0.00581	0.19118	0.19194	0.19198	0.1921	0.19118	0.19161	0.19251	0.19242	0.19388	0.19363	0.19303	0.19321
0.00583	0.1912	0.19194	0.19206	0.1921	0.1912	0.19161	0.19251	0.19242	0.19383	0.19363	0.19292	0.19321
0.00584	0.1911	0.19194	0.19207	0.1921	0.19118	0.19161	0.19252	0.19242	0.1939	0.19363	0.19283	0.19321
0.00585	0.19127	0.19194	0.19215	0.1921	0.19128	0.19161	0.19259	0.19242	0.1939	0.19363	0.19287	0.19321
0.00586	0.19129	0.19194	0.19211	0.1921	0.19118	0.19161	0.19265	0.19242	0.19402	0.19363	0.19286	0.19321
0.00588	0.19133	0.19194	0.19217	0.1921	0.19115	0.19161	0.19265	0.19242	0.19401	0.19363	0.19285	0.19321
0.00589	0.19127	0.19194	0.19205	0.1921	0.19118	0.19161	0.19261	0.19242	0.19395	0.19363	0.19294	0.19321
0.0059	0.19127	0.19194	0.19201	0.1921	0.19113	0.19161	0.19253	0.19242	0.19402	0.19363	0.19304	0.19321
0.00591	0.19126	0.19194	0.19206	0.1921	0.19109	0.19161	0.19256	0.19242	0.19403	0.19363	0.19313	0.19321
0.00592	0.19122	0.19194	0.19212	0.1921	0.19108	0.19161	0.19252	0.19242	0.19407	0.19363	0.19307	0.19321
0.00594	0.19118	0.19194	0.19213	0.1921	0.19117	0.19161	0.19258	0.19242	0.19404	0.19363	0.19299	0.19322
0.00595	0.19122	0.19194	0.19209	0.1921	0.19115	0.19161	0.19268	0.19242	0.19399	0.19364	0.19302	0.19322
0.00596	0.19126	0.19194	0.19204	0.1921	0.19116	0.19161	0.19274	0.19242	0.19398	0.19364	0.19306	0.19322
0.00598	0.19117	0.19194	0.192	0.1921	0.19122	0.19161	0.19263	0.19242	0.19398	0.19364	0.19315	0.19322
0.00599	0.19107	0.19194	0.19196	0.1921	0.19117	0.19161	0.1926	0.19242	0.19399	0.19364	0.19321	0.19322
0.006	0.19102	0.19194	0.19203	0.1921	0.19111	0.19161	0.19259	0.19242	0.19389	0.19364	0.19317	0.19322
0.00601	0.19099	0.19194	0.19199	0.1921	0.19108	0.19161	0.19254	0.19242	0.19389	0.19364	0.19314	0.19322
0.00603	0.19109	0.19194	0.19213	0.1921	0.19101	0.19161	0.19252	0.19242	0.19392	0.19364	0.19315	0.19322
0.00604	0.19114	0.19194	0.19219	0.1921	0.19116	0.19161	0.19254	0.19242	0.19393	0.19364	0.19311	0.19322
0.00605	0.1912	0.19194	0.19216	0.1921	0.1912	0.19161	0.19249	0.19242	0.19399	0.19364	0.19305	0.19322
0.00606	0.1912	0.19194	0.19218	0.1921	0.19113	0.19161	0.19248	0.19242	0.19408	0.19364	0.19297	0.19322
0.00607	0.19123	0.19194	0.19217	0.1921	0.19122	0.19161	0.19248	0.19242	0.19401	0.19364	0.19302	0.19322
0.00609	0.19122	0.19194	0.19216	0.1921	0.19115	0.19161	0.19249	0.19242	0.19403	0.19364	0.19291	0.19322
0.0061	0.1911	0.19194	0.19218	0.1921	0.19112	0.19161	0.19253	0.19242	0.19406	0.19364	0.19302	0.19322
0.00611	0.19107	0.19194	0.19212	0.1921	0.19107	0.19161	0.19259	0.19242	0.19401	0.19364	0.19304	0.19323
0.00613	0.19106	0.19194	0.19206	0.1921	0.19103	0.19161	0.19259	0.19242	0.19394	0.19364	0.19299	0.19323
0.00614	0.19111	0.19194	0.1921	0.1921	0.19108	0.19161	0.19267	0.19242	0.1939	0.19364	0.19303	0.19323
0.00615	0.19105	0.19194	0.19208	0.1921	0.19105	0.19161	0.19276	0.19242	0.19387	0.19364	0.193	0.19323
0.00616	0.19103	0.19194	0.1921	0.1921	0.19105	0.19161	0.19268	0.19242	0.19388	0.19364	0.19293	0.19323
0.00617	0.19098	0.19194	0.19212	0.1921	0.19105	0.19161	0.19266	0.19242	0.19401	0.19364	0.19294	0.19323
0.00619	0.19096	0.19194	0.19203	0.1921	0.19099	0.19161	0.19264	0.19242	0.19404	0.19364	0.19288	0.19323
0.0062	0.19105	0.19194	0.192	0.1921	0.19099	0.19161	0.19258	0.19242	0.1941	0.19364	0.19293	0.19323
0.00621	0.19112	0.19194	0.19203	0.1921	0.19101	0.19161	0.19252	0.19242	0.19394	0.19364	0.19297	0.19323
0.00622	0.19112	0.19194	0.192	0.1921	0.19107	0.19161	0.19247	0.19242	0.19399	0.19364	0.19296	0.19323
0.00624	0.19101	0.19194	0.19207	0.1921	0.19098	0.19161	0.19252	0.19242	0.19405	0.19364	0.19294	0.19323
0.00625	0.19092	0.19194	0.19213	0.1921	0.191	0.19161	0.19249	0.19242	0.1941	0.19364	0.19303	0.19323
0.00626	0.19094	0.19194	0.19223	0.1921	0.19107	0.19161	0.19254	0.19242	0.19408	0.19364	0.19302	0.19323
0.00628	0.19099	0.19194	0.1923	0.1921	0.19115	0.19161	0.19256	0.19242	0.19406	0.19364	0.19293	0.19323
0.00629	0.19105	0.19194	0.19226	0.1921	0.1912	0.19161	0.19259	0.19242	0.19406	0.19364	0.19288	0.19324
0.0063	0.19114	0.19194	0.19224	0.1921	0.19109	0.19161	0.19256	0.19242	0.1941	0.19364	0.19283	0.19324
0.00631	0.19106	0.19194	0.19223	0.1921	0.191	0.19161	0.19254	0.19242	0.19409	0.19364	0.19291	0.19324
0.00632	0.19095	0.19194	0.19217	0.1921	0.19096	0.19161	0.19243	0.19242	0.19409	0.19364	0.19292	0.19324
0.00634	0.19103	0.19194	0.19222	0.1921	0.19103	0.19161	0.1925	0.19242	0.19404	0.19364	0.19303	0.19324
0.00635	0.19107	0.19194	0.19232	0.1921	0.19116	0.19161	0.19259	0.19242	0.19405	0.19364	0.19302	0.19324
0.00636	0.19103	0.19194	0.19232	0.1921	0.19115	0.19161	0.19257	0.19242	0.1941	0.19364	0.19293	0.19324
0.00637	0.19106	0.19194	0.19237	0.1921	0.19107	0.19161	0.19261	0.19242	0.19408	0.19364	0.19291	0.19324
0.00639	0.191	0.19194	0.19232	0.1921	0.19099	0.19161	0.19258	0.19242	0.19401	0.19364	0.19288	0.19324
0.0064	0.19099	0.19194	0.19229	0.1921	0.19111	0.19161	0.19258	0.19242	0.19403	0.19364	0.19292	0.19324
0.00641	0.191	0.19194	0.19217	0.1921	0.19109	0.19161	0.19255	0.19242	0.19402	0.19364	0.19303	0.19324
0.00643	0.1911	0.19194	0.19212	0.1921	0.19113	0.19161	0.19254	0.19242	0.19407	0.19364	0.19309	0.19324
0.00644	0.1911	0.19194	0.19212	0.1921	0.19116	0.19161	0.19252	0.19242	0.19413	0.19364	0.1931	0.19324
0.00645	0.19118	0.19194	0.192	0.1921	0.19113	0.19161	0.19253	0.19242	0.194	0.19364	0.19307	0.19324
0.00646	0.19113	0.19194	0.19206	0.1921	0.19112	0.19161	0.19253	0.19242	0.19402	0.19364	0.19312	0.19325
0.00647	0.19109	0.19194	0.19211	0.1921	0.1912	0.19161	0.19267	0.19242	0.19397	0.19364	0.19312	0.19325
0.00649	0.19107	0.19194	0.19215	0.1921	0.19121	0.19161	0.19267	0.19242	0.194	0.19364	0.19306	0.19325
0.0065	0.1912	0.19194	0.19213	0.1921	0.19122	0.19161	0.19271	0.19242	0.19402	0.19364	0.19304	0.19325
0.00651	0.19111	0.19194	0.19217	0.1921	0.19109	0.19161	0.19262	0.19242	0.19394	0.19364	0.19308	0.19325
0.00653	0.19106	0.19194	0.19219	0.1921	0.19111	0.19161	0.19264	0.19242	0.19389	0.19364	0.19302	0.19325
0.00654	0.19105	0.19194	0.19221	0.1921	0.191	0.19161	0.19245	0.19242	0.19386	0.19364	0.19306	0.19325
0.00655	0.19109	0.19194	0.19223	0.1921	0.19096	0.19161	0.19243	0.19242	0.19391	0.19364	0.1931	0.19325
0.00656	0.19104	0.19194	0.19222	0.1921	0.19113	0.19161	0.19237	0.19242	0.19387	0.19364	0.19318	0.19325
0.00658	0.19104	0.19194	0.19218	0.1921	0.19115	0.19161	0.19252	0.19242	0.1938	0.19364	0.19322	0.19325
0.00659	0.19116	0.19194	0.19223	0.1921	0.19117	0.19161	0.1926	0.19242	0.19376	0.19364	0.19312	0.19325
0.0066	0.19106	0.19194	0.19223	0.1921	0.19121	0.19161	0.19256	0.19242	0.19378	0.19364	0.19319	0.19325
0.00661	0.19107	0.19194	0.19226	0.1921	0.19117	0.19161	0.19264	0.19242	0.19378	0.19364	0.1932	0.19325
0.00662	0.19104	0.19194	0.19227	0.1921	0.19118	0.19161	0.19274	0.19242	0.19371	0.19364	0.1932	0.19326
0.00664	0.19104	0.19194	0.19223	0.1921	0.19113	0.19161	0.19263	0.19242	0.19374	0.19364	0.19313	0.19326
0.00665	0.19104	0.19194	0.1922	0.1921	0.19118	0.19161	0.19266	0.19242	0.19375	0.19364	0.19308	0.19326
0.00666	0.19096	0.19194	0.19219	0.1921	0.19118	0.19161	0.19272	0.19242	0.19379	0.19364	0.19314	0.19326
0.00668	0.19099	0.19194	0.19219	0.1921	0.19109	0.19161	0.19272	0.19242	0.19378	0.19364	0.19306	0.19326
0.00669	0.19107	0.19194	0.19224	0.1921	0.19117	0.19161	0.19267	0.19242	0.19375	0.19364	0.1931	0.19326
0.0067	0.191	0.19194	0.19227	0.1921	0.19111	0.19161	0.19266	0.19242	0.19377	0.19364	0.19311	0.19326
0.00671	0.19105	0.19194	0.1922	0.1921	0.19111	0.19161	0.19265	0.19242	0.19379	0.19364	0.19309	0.19326
0.00673	0.19098	0.19194	0.19218	0.1921	0.19098	0.19161	0.19263	0.19242	0.19392	0.19364	0.19318	0.19326
0.00674	0.19104	0.19194	0.19218	0.1921	0.1909	0.19161	0.19273	0.19242	0.19387	0.19364	0.19321	0.19326
0.00675	0.19101	0.19194	0.19223	0.1921	0.19087	0.19161	0.19267	0.19242	0.19394	0.19364	0.19323	0.19326
0.00676	0.19094	0.19194	0.19227	0.1921	0.19103	0.19161	0.19266	0.19242	0.19383	0.19364	0.19323	0.19326
0.00677	0.19099	0.19194	0.1923	0.1921	0.19108	0.19161	0.19251	0.19242	0.19393	0.19364	0.19324	0.19326
0.00679	0.19106	0.19194	0.19237	0.1921	0.19116	0.19161	0.19253	0.19242	0.19396	0.19364	0.19323	0.19326
0.0068	0.19105	0.19194	0.19228	0.1921	0.19122	0.19161	0.1925	0.19242	0.194	0.19364	0.19326	0.19327
0.00681	0.19107	0.19194	0.19219	0.1921	0.1912	0.19161	0.19251	0.19242	0.194	0.19364	0.19318	0.19327
0.00683	0.19105	0.19194	0.19221	0.1921	0.19108	0.19161	0.19263	0.19242	0.19406	0.19364	0.19313	0.19327
0.00684	0.19111	0.19194	0.19219	0.1921	0.19098	0.19161	0.19267	0.19242	0.19417	0.19364	0.19323	0.19327
0.00685	0.19103	0.19194	0.19234	0.1921	0.19096	0.19161	0.19269	0.19242	0.19411	0.19364	0.1932	0.19327
0.00686	0.19103	0.19194	0.19228	0.1921	0.19104	0.19161	0.19269	0.19242	0.19409	0.19365	0.19317	0.19327
0.00688	0.19105	0.19194	0.1923	0.1921	0.19101	0.19161	0.1927	0.19242	0.19407	0.19365	0.19315	0.19327
0.00689	0.19096	0.19194	0.19229	0.1921	0.191	0.19161	0.19274	0.19242	0.19399	0.19365	0.19308	0.19327
0.0069	0.19092	0.19194	0.19229	0.1921	0.19108	0.19161	0.19276	0.19242	0.19395	0.19365	0.19319	0.19327
0.00691	0.19085	0.19194	0.19233	0.1921	0.19115	0.19161	0.19281	0.19242	0.19388	0.19365	0.19329	0.19327
0.00692	0.19083	0.19194	0.19226	0.1921	0.19104	0.19161	0.19272	0.19242	0.19383	0.19365	0.19327	0.19327
0.00694	0.19084	0.19194	0.19219	0.1921	0.19112	0.19161	0.1927	0.19242	0.19387	0.19365	0.19327	0.19327
0.00695	0.19084	0.19194	0.19231	0.1921	0.19117	0.19161	0.1927	0.19242	0.19387	0.19365	0.19331	0.19327
0.00696	0.19083	0.19194	0.19237	0.1921	0.19117	0.19161	0.19273	0.19242	0.19385	0.19365	0.19327	0.19327
0.00698	0.19093	0.19194	0.19237	0.1921	0.19111	0.19161	0.19268	0.19242	0.19383	0.19365	0.19331	0.19328
0.00699	0.191	0.19194	0.1923	0.1921	0.19098	0.19161	0.19263	0.19242	0.19375	0.19365	0.19319	0.19328
0.007	0.19093	0.19194	0.19233	0.1921	0.19103	0.19161	0.19262	0.19242	0.19374	0.19365	0.19323	0.19328
0.00701	0.19097	0.19194	0.19229	0.1921	0.19098	0.19161	0.1926	0.19242	0.1937	0.19365	0.1932	0.19328
0.00703	0.19101	0.19194	0.1923	0.1921	0.1909	0.19161	0.19254	0.19242	0.19355	0.19365	0.19322	0.19328
0.00704	0.19109	0.19194	0.19227	0.1921	0.19101	0.19161	0.19259	0.19242	0.1935	0.19365	0.19325	0.19328
0.00705	0.1911	0.19194	0.19225	0.1921	0.19109	0.19161	0.19259	0.19242	0.19354	0.19365	0.19321	0.19328
0.00706	0.19115	0.19194	0.19218	0.1921	0.19113	0.19161	0.1926	0.19242	0.1935	0.19365	0.19327	0.19328
0.00707	0.19117	0.19194	0.19216	0.1921	0.19117	0.19161	0.19267	0.19242	0.19357	0.19365	0.19325	0.19328
0.00709	0.19107	0.19194	0.19224	0.1921	0.19117	0.19161	0.19264	0.19242	0.19358	0.19365	0.19331	0.19328
0.0071	0.19105	0.19194	0.19217	0.1921	0.19126	0.19161	0.19265	0.19242	0.19349	0.19365	0.19323	0.19328
0.00711	0.19109	0.19194	0.19222	0.1921	0.1912	0.19161	0.19272	0.19242	0.19345	0.19365	0.19336	0.19328
0.00713	0.1911	0.19194	0.19227	0.1921	0.19118	0.19161	0.19279	0.19242	0.19339	0.19365	0.19336	0.19328
0.00714	0.19109	0.19194	0.19217	0.1921	0.19113	0.19161	0.19282	0.19242	0.19332	0.19365	0.19335	0.19328
0.00715	0.1911	0.19194	0.19215	0.1921	0.19109	0.19161	0.19284	0.19242	0.19338	0.19365	0.19334	0.19329
0.00716	0.19103	0.19194	0.19207	0.1921	0.19113	0.19161	0.19276	0.19242	0.19335	0.19365	0.19345	0.19329
0.00718	0.19105	0.19194	0.19206	0.1921	0.19122	0.19161	0.19267	0.19242	0.19345	0.19365	0.1934	0.19329
0.00719	0.19107	0.19194	0.19208	0.1921	0.19122	0.19161	0.19266	0.19242	0.19351	0.19365	0.19337	0.19329
0.0072	0.19101	0.19194	0.19213	0.1921	0.19124	0.19161	0.19265	0.19242	0.19343	0.19365	0.19342	0.19329
0.00721	0.19107	0.19194	0.19221	0.1921	0.19121	0.19161	0.1925	0.19242	0.19339	0.19365	0.19344	0.19329
0.00722	0.1911	0.19194	0.1922	0.1921	0.19115	0.19161	0.19264	0.19242	0.19333	0.19365	0.19338	0.19329
0.00724	0.19109	0.19194	0.19213	0.1921	0.19116	0.19161	0.19274	0.19242	0.19322	0.19365	0.19336	0.19329
0.00725	0.19116	0.19194	0.19222	0.1921	0.19115	0.19161	0.19272	0.19242	0.19319	0.19365	0.19334	0.19329
0.00726	0.19114	0.19194	0.19228	0.1921	0.19122	0.19161	0.19272	0.19242	0.19316	0.19365	0.19338	0.19329
0.00728	0.19105	0.19194	0.19226	0.1921	0.19131	0.19161	0.19267	0.19242	0.19328	0.19365	0.19346	0.19329
0.00729	0.19112	0.19194	0.19216	0.1921	0.19133	0.19161	0.19262	0.19242	0.19332	0.19365	0.19341	0.19329
0.0073	0.19121	0.19194	0.19217	0.1921	0.19126	0.19161	0.19268	0.19242	0.19332	0.19365	0.19336	0.19329
0.00731	0.19114	0.19194	0.19213	0.1921	0.19121	0.19161	0.19261	0.19242	0.19329	0.19365	0.19326	0.19329
0.00732	0.19118	0.19194	0.19216	0.1921	0.19116	0.19161	0.19252	0.19242	0.19329	0.19365	0.19331	0.1933
0.00734	0.19124	0.19194	0.19219	0.1921	0.19105	0.19161	0.1925	0.19242	0.19327	0.19365	0.19342	0.1933
0.00735	0.19121	0.19194	0.19222	0.1921	0.19099	0.19161	0.19251	0.19242	0.19336	0.19365	0.19338	0.1933
0.00736	0.19117	0.19194	0.19224	0.1921	0.19101	0.19161	0.19249	0.19242	0.19338	0.19365	0.19329	0.1933
0.00737	0.19103	0.19194	0.19222	0.1921	0.19104	0.19161	0.19257	0.19242	0.19334	0.19365	0.19335	0.1933
0.00739	0.1911	0.19194	0.19228	0.1921	0.19113	0.19161	0.19257	0.19242	0.1934	0.19365	0.19336	0.1933
0.0074	0.19103	0.19194	0.19231	0.1921	0.19124	0.19161	0.1925	0.19242	0.1934	0.19365	0.19348	0.1933
0.00741	0.191	0.19194	0.19227	0.1921	0.19128	0.19161	0.19256	0.19242	0.19337	0.19365	0.19343	0.1933
0.00743	0.19099	0.19194	0.19222	0.1921	0.1913	0.19161	0.19269	0.19242	0.19336	0.19365	0.19349	0.1933
0.00744	0.19103	0.19194	0.19225	0.1921	0.19133	0.19161	0.19271	0.19242	0.19335	0.19365	0.19347	0.1933
0.00745	0.19114	0.19194	0.19225	0.1921	0.19142	0.19161	0.19263	0.19242	0.19335	0.19365	0.19345	0.1933
0.00746	0.1912	0.19194	0.19231	0.1921	0.19137	0.19161	0.19264	0.19242	0.19331	0.19365	0.19344	0.1933
0.00747	0.19118	0.19194	0.19237	0.1921	0.19135	0.19161	0.19263	0.19242	0.19332	0.19365	0.19351	0.1933
0.00749	0.19123	0.19194	0.19232	0.1921	0.19128	0.19161	0.19261	0.19242	0.1933	0.19365	0.19338	0.1933
0.0075	0.19115	0.19194	0.19223	0.1921	0.19126	0.19161	0.19259	0.19242	0.19331	0.19365	0.19344	0.19331
0.00751	0.1912	0.19194	0.19222	0.1921	0.19142	0.19161	0.19257	0.19242	0.19322	0.19365	0.19339	0.19331
0.00752	0.19115	0.19194	0.19229	0.1921	0.19134	0.19161	0.19258	0.19242	0.19321	0.19365	0.19343	0.19331
0.00754	0.19106	0.19194	0.19237	0.1921	0.19135	0.19161	0.1926	0.19242	0.19335	0.19365	0.19351	0.19331
0.00755	0.19104	0.19194	0.19229	0.1921	0.19128	0.19161	0.19271	0.19242	0.19338	0.19365	0.19344	0.19331
0.00756	0.19112	0.19194	0.19226	0.1921	0.19126	0.19161	0.19279	0.19242	0.1934	0.19365	0.19349	0.19331
0.00758	0.19117	0.19194	0.19224	0.1921	0.19129	0.19161	0.19278	0.19242	0.19339	0.19365	0.19347	0.19331
0.00759	0.19122	0.19194	0.1922	0.1921	0.19116	0.19161	0.19271	0.19242	0.19339	0.19365	0.19358	0.19331
0.0076	0.19129	0.19194	0.19227	0.1921	0.19111	0.19161	0.19265	0.19242	0.1934	0.19365	0.19358	0.19331
0.00761	0.19122	0.19194	0.19227	0.1921	0.19109	0.19161	0.19263	0.19242	0.19344	0.19365	0.19358	0.19331
0.00762	0.19116	0.19194	0.19227	0.1921	0.19108	0.19161	0.19263	0.19242	0.19344	0.19365	0.19364	0.19331
0.00764	0.1911	0.19194	0.19223	0.1921	0.19118	0.19161	0.19268	0.19242	0.1935	0.19365	0.1936	0.19331
0.00765	0.19115	0.19194	0.19223	0.1921	0.19125	0.19161	0.19268	0.19242	0.19344	0.19365	0.19353	0.19331
0.00766	0.19114	0.19194	0.19231	0.1921	0.19133	0.19161	0.19274	0.19242	0.19344	0.19365	0.19345	0.19331
0.00768	0.19107	0.19194	0.1923	0.1921	0.19122	0.19161	0.19271	0.19242	0.19345	0.19365	0.19348	0.19332
0.00769	0.19111	0.19194	0.19229	0.1921	0.1912	0.19161	0.19272	0.19242	0.19343	0.19365	0.19349	0.19332
0.0077	0.19121	0.19194	0.19225	0.1921	0.19124	0.19161	0.19272	0.19242	0.19344	0.19365	0.19354	0.19332
0.00771	0.19121	0.19194	0.19221	0.1921	0.19125	0.19161	0.19259	0.19242	0.19349	0.19365	0.19343	0.19332
0.00773	0.19106	0.19194	0.1922	0.1921	0.19122	0.19161	0.19254	0.19242	0.19351	0.19365	0.19346	0.19332
0.00774	0.19115	0.19194	0.19218	0.1921	0.1912	0.19161	0.1926	0.19242	0.1935	0.19365	0.19353	0.19332
0.00775	0.19115	0.19194	0.1922	0.1921	0.19124	0.19161	0.19258	0.19242	0.19354	0.19365	0.19358	0.19332
0.00776	0.19112	0.19194	0.19224	0.1921	0.19129	0.19161	0.19264	0.19242	0.1935	0.19365	0.19349	0.19332
0.00777	0.19109	0.19194	0.19229	0.1921	0.19134	0.19161	0.19271	0.19242	0.19349	0.19365	0.19356	0.19332
0.00779	0.19111	0.19194	0.19237	0.1921	0.19125	0.19161	0.19274	0.19242	0.19349	0.19366	0.19354	0.19332
0.0078	0.19115	0.19194	0.19234	0.1921	0.19121	0.19161	0.19282	0.19242	0.19345	0.19366	0.19355	0.19332
0.00781	0.19116	0.19194	0.19245	0.1921	0.19107	0.19161	0.19279	0.19242	0.19342	0.19366	0.19355	0.19332
0.00783	0.19106	0.19194	0.19235	0.1921	0.19101	0.19161	0.19274	0.19242	0.19327	0.19366	0.19357	0.19332
0.00784	0.19118	0.19194	0.19233	0.1921	0.19103	0.19161	0.19266	0.19242	0.1931	0.19366	0.19356	0.19332
0.00785	0.19111	0.19194	0.19222	0.1921	0.19104	0.19161	0.19261	0.19242	0.19304	0.19366	0.19361	0.19333
0.00786	0.1912	0.19194	0.19217	0.1921	0.19109	0.19161	0.19264	0.19242	0.19316	0.19366	0.19361	0.19333
0.00788	0.19121	0.19194	0.19222	0.1921	0.19096	0.19161	0.19258	0.19242	0.19323	0.19366	0.19354	0.19333
0.00789	0.19112	0.19194	0.19224	0.1921	0.19105	0.19161	0.19257	0.19242	0.19328	0.19366	0.19358	0.19333
0.0079	0.19117	0.19194	0.19223	0.1921	0.19107	0.19161	0.19258	0.19242	0.19336	0.19366	0.1935	0.19333
0.00791	0.19118	0.19194	0.19228	0.1921	0.19101	0.19161	0.19262	0.19242	0.19339	0.19366	0.19353	0.19333
0.00792	0.1911	0.19194	0.19225	0.1921	0.19104	0.19161	0.19264	0.19242	0.19338	0.19366	0.19354	0.19333
0.00794	0.1911	0.19194	0.19219	0.1921	0.19117	0.19161	0.19268	0.19242	0.19341	0.19366	0.19346	0.19333
0.00795	0.19117	0.19194	0.19228	0.1921	0.19111	0.19161	0.19268	0.19242	0.1934	0.19366	0.19345	0.19333
0.00796	0.19123	0.19194	0.19233	0.1921	0.19109	0.19161	0.19273	0.19242	0.19336	0.19366	0.19351	0.19333
0.00797	0.19127	0.19194	0.19233	0.1921	0.19105	0.19161	0.19265	0.19242	0.19332	0.19366	0.19349	0.19333
0.00799	0.19118	0.19194	0.19223	0.1921	0.19107	0.19161	0.19269	0.19242	0.19327	0.19366	0.19348	0.19333
0.008	0.19111	0.19194	0.19227	0.1921	0.19108	0.19161	0.19274	0.19242	0.19324	0.19366	0.19344	0.19333
0.00801	0.19109	0.19194	0.19227	0.1921	0.19116	0.19161	0.19273	0.19242	0.19318	0.19366	0.19346	0.19333
0.00802	0.19117	0.19194	0.19228	0.1921	0.19112	0.19161	0.19264	0.19242	0.19328	0.19366	0.19345	0.19334
0.00804	0.19133	0.19194	0.19223	0.1921	0.19121	0.19161	0.19263	0.19242	0.19329	0.19366	0.19348	0.19334
0.00805	0.19133	0.19194	0.19223	0.1921	0.19117	0.19161	0.19259	0.19242	0.19325	0.19366	0.19356	0.19334
0.00806	0.1912	0.19194	0.19218	0.1921	0.19121	0.19161	0.19262	0.19242	0.19326	0.19366	0.19349	0.19334
0.00808	0.19131	0.19194	0.19229	0.1921	0.19133	0.19161	0.19267	0.19242	0.19326	0.19366	0.19353	0.19334
0.00809	0.19132	0.19194	0.19229	0.1921	0.19129	0.19161	0.19278	0.19242	0.19323	0.19366	0.19346	0.19334
0.0081	0.19145	0.19194	0.19229	0.1921	0.1912	0.19161	0.19288	0.19242	0.19327	0.19366	0.19356	0.19334
0.00811	0.19145	0.19194	0.19229	0.1921	0.19121	0.19161	0.19277	0.19242	0.19331	0.19366	0.19355	0.19334
0.00813	0.19142	0.19194	0.19213	0.1921	0.1913	0.19161	0.19268	0.19242	0.19337	0.19366	0.19349	0.19334
0.00814	0.19137	0.19194	0.19217	0.1921	0.19127	0.19161	0.1927	0.19242	0.19342	0.19366	0.19351	0.19334
0.00815	0.19148	0.19194	0.19218	0.1921	0.19125	0.19161	0.19278	0.19242	0.19343	0.19366	0.19346	0.19334
0.00816	0.19148	0.19194	0.19223	0.1921	0.19127	0.19161	0.19275	0.19242	0.19338	0.19366	0.1935	0.19334
0.00818	0.19143	0.19194	0.1922	0.1921	0.19121	0.19161	0.19268	0.19242	0.19343	0.19366	0.19346	0.19334
0.00819	0.19129	0.19194	0.19222	0.1921	0.19112	0.19161	0.19271	0.19242	0.19346	0.19366	0.19345	0.19334
0.0082	0.1914	0.19194	0.19235	0.1921	0.19098	0.19161	0.19267	0.19242	0.1935	0.19366	0.19346	0.19335
0.00821	0.19139	0.19194	0.19239	0.1921	0.19101	0.19161	0.1927	0.19242	0.19344	0.19366	0.19346	0.19335
0.00822	0.19142	0.19194	0.19229	0.1921	0.1909	0.19161	0.19281	0.19242	0.19346	0.19366	0.19347	0.19335
0.00824	0.19129	0.19194	0.19232	0.1921	0.19099	0.19161	0.19276	0.19242	0.19342	0.19366	0.19344	0.19335
0.00825	0.19125	0.19194	0.19229	0.1921	0.19104	0.19161	0.19272	0.19242	0.19341	0.19366	0.19343	0.19335
0.00826	0.19131	0.19194	0.19236	0.1921	0.19113	0.19161	0.19265	0.19242	0.19337	0.19366	0.19343	0.19335
0.00827	0.19126	0.19194	0.19237	0.1921	0.19117	0.19161	0.19259	0.19242	0.19334	0.19366	0.19339	0.19335
0.00829	0.19126	0.19194	0.19239	0.1921	0.19113	0.19161	0.19265	0.19242	0.1933	0.19366	0.19336	0.19335
0.0083	0.19125	0.19194	0.19241	0.1921	0.19127	0.19161	0.19267	0.19242	0.19333	0.19366	0.19345	0.19335
0.00831	0.19127	0.19194	0.19234	0.1921	0.19122	0.19161	0.19264	0.19242	0.19335	0.19366	0.19342	0.19335
0.00833	0.19136	0.19194	0.19233	0.1921	0.19118	0.19161	0.19258	0.19242	0.19333	0.19366	0.19341	0.19335
0.00834	0.19129	0.19194	0.19229	0.1921	0.1912	0.19161	0.19259	0.19242	0.19329	0.19366	0.19348	0.19335
0.00835	0.19121	0.19194	0.19226	0.1921	0.19129	0.19161	0.1926	0.19242	0.19326	0.19366	0.1935	0.19335
0.00836	0.19124	0.19194	0.19216	0.1921	0.19135	0.19161	0.19272	0.19242	0.19344	0.19366	0.19345	0.19335
0.00838	0.19111	0.19194	0.19214	0.1921	0.19143	0.19161	0.19274	0.19242	0.19336	0.19366	0.19345	0.19336
0.00839	0.19116	0.19194	0.19223	0.1921	0.19129	0.19161	0.19265	0.19242	0.19335	0.19366	0.1934	0.19336
0.0084	0.19127	0.19194	0.1922	0.1921	0.19129	0.19161	0.19267	0.19242	0.19336	0.19366	0.19337	0.19336
0.00841	0.19127	0.19194	0.19228	0.1921	0.19133	0.19161	0.19256	0.19242	0.19333	0.19366	0.19342	0.19336
0.00843	0.19115	0.19194	0.19227	0.1921	0.19127	0.19161	0.1926	0.19242	0.19332	0.19366	0.19346	0.19336
0.00844	0.19101	0.19194	0.19217	0.1921	0.19126	0.19161	0.1926	0.19242	0.1933	0.19366	0.19342	0.19336
0.00845	0.1911	0.19194	0.19218	0.1921	0.19131	0.19161	0.19268	0.19242	0.19331	0.19366	0.19343	0.19336
0.00846	0.19107	0.19194	0.19227	0.1921	0.19144	0.19161	0.19271	0.19242	0.19334	0.19366	0.19347	0.19336
0.00847	0.19109	0.19194	0.19223	0.1921	0.19144	0.19161	0.19274	0.19242	0.19333	0.19366	0.1935	0.19336
0.00849	0.19114	0.19194	0.19227	0.1921	0.19142	0.19161	0.19281	0.19242	0.19339	0.19366	0.19351	0.19336
0.0085	0.1911	0.19194	0.19223	0.1921	0.19129	0.19161	0.19275	0.19242	0.19352	0.19366	0.19346	0.19336
0.00851	0.19107	0.19194	0.19226	0.1921	0.19129	0.19161	0.19276	0.19242	0.19349	0.19366	0.19346	0.19336
0.00852	0.1911	0.19194	0.19231	0.1921	0.19129	0.19161	0.19274	0.19242	0.1935	0.19366	0.19349	0.19336
0.00854	0.19112	0.19194	0.19227	0.1921	0.19129	0.19161	0.19269	0.19242	0.19343	0.19366	0.19345	0.19337
0.00855	0.19118	0.19194	0.19229	0.1921	0.1913	0.19161	0.19272	0.19242	0.1934	0.19366	0.19346	0.19337
0.00856	0.19117	0.19194	0.19228	0.1921	0.19129	0.19161	0.19277	0.19242	0.19331	0.19366	0.19339	0.19337
0.00857	0.19117	0.19194	0.19229	0.1921	0.19135	0.19161	0.19288	0.19242	0.19331	0.19366	0.19341	0.19337
0.00859	0.19117	0.19194	0.19226	0.1921	0.1913	0.19161	0.19285	0.19242	0.19336	0.19366	0.19334	0.19337
0.0086	0.19123	0.19194	0.19226	0.1921	0.19124	0.19161	0.19274	0.19242	0.19339	0.19366	0.19329	0.19337
0.00861	0.19127	0.19194	0.19223	0.1921	0.19129	0.19161	0.19274	0.19242	0.19331	0.19366	0.19325	0.19337
0.00863	0.19124	0.19194	0.19225	0.1921	0.1913	0.19161	0.19277	0.19242	0.19332	0.19366	0.19328	0.19337
0.00864	0.19116	0.19194	0.19226	0.1921	0.19131	0.19161	0.19281	0.19242	0.19322	0.19366	0.19332	0.19337
0.00865	0.19118	0.19194	0.19223	0.1921	0.1913	0.19161	0.19277	0.19242	0.19321	0.19366	0.19345	0.19337
0.00866	0.19127	0.19194	0.19229	0.1921	0.19139	0.19161	0.19279	0.19242	0.1932	0.19366	0.19345	0.19337
0.00868	0.19129	0.19194	0.19223	0.1921	0.1913	0.19161	0.19278	0.19242	0.19328	0.19366	0.1935	0.19337
0.00869	0.19118	0.19194	0.19233	0.1921	0.19126	0.19161	0.19272	0.19242	0.19323	0.19366	0.19353	0.19337
0.0087	0.19117	0.19194	0.19229	0.1921	0.19126	0.19161	0.19268	0.19242	0.19329	0.19367	0.19347	0.19337
0.00871	0.19116	0.19194	0.19234	0.1921	0.19124	0.19161	0.19267	0.19242	0.19329	0.19367	0.19342	0.19338
0.00873	0.19115	0.19194	0.19235	0.1921	0.19118	0.19161	0.19274	0.19242	0.19318	0.19367	0.19342	0.19338
0.00874	0.19111	0.19194	0.19229	0.1921	0.19109	0.19161	0.19275	0.19242	0.19328	0.19367	0.19338	0.19338
0.00875	0.19107	0.19194	0.19233	0.1921	0.19108	0.19161	0.19268	0.19242	0.19318	0.19367	0.19339	0.19338
0.00876	0.1911	0.19194	0.19236	0.1921	0.19113	0.19161	0.19255	0.19242	0.19312	0.19367	0.19345	0.19338
0.00877	0.19106	0.19194	0.1924	0.1921	0.19124	0.19161	0.19259	0.19242	0.19315	0.19367	0.19346	0.19338
0.00879	0.19102	0.19194	0.1924	0.1921	0.19135	0.19161	0.19262	0.19242	0.19312	0.19367	0.19342	0.19338
0.0088	0.19112	0.19194	0.19234	0.1921	0.19137	0.19161	0.19273	0.19242	0.19325	0.19367	0.19345	0.19338
0.00881	0.19121	0.19194	0.19225	0.1921	0.19138	0.19161	0.19274	0.19242	0.19325	0.19367	0.19349	0.19338
0.00882	0.19126	0.19194	0.19221	0.1921	0.19138	0.19161	0.19264	0.19242	0.19337	0.19367	0.19351	0.19338
0.00884	0.19129	0.19194	0.19223	0.1921	0.19142	0.19161	0.19259	0.19242	0.19333	0.19367	0.19345	0.19338
0.00885	0.19119	0.19194	0.19228	0.1921	0.19131	0.19161	0.19252	0.19242	0.19338	0.19367	0.19337	0.19338
0.00886	0.1912	0.19194	0.19229	0.1921	0.19135	0.19161	0.19256	0.19242	0.19334	0.19367	0.19341	0.19338
0.00887	0.19123	0.19194	0.19232	0.1921	0.19137	0.19161	0.19263	0.19242	0.19332	0.19367	0.19351	0.19338
0.00889	0.19127	0.19194	0.19228	0.1921	0.19134	0.19161	0.19268	0.19242	0.19322	0.19367	0.19349	0.19339
0.0089	0.19123	0.19194	0.19232	0.1921	0.1914	0.19161	0.19273	0.19242	0.19317	0.19367	0.19353	0.19339
0.00891	0.19113	0.19194	0.19227	0.1921	0.19134	0.19161	0.19272	0.19242	0.1932	0.19367	0.19351	0.19339
0.00893	0.19111	0.19194	0.19227	0.1921	0.19117	0.19161	0.19267	0.19242	0.19311	0.19367	0.19357	0.19339
0.00894	0.19112	0.19194	0.19222	0.1921	0.19107	0.19161	0.1927	0.19242	0.19305	0.19367	0.19361	0.19339
0.00895	0.19118	0.19194	0.19224	0.1921	0.19109	0.19161	0.19274	0.19242	0.19306	0.19367	0.19358	0.19339
0.00896	0.19124	0.19194	0.19228	0.1921	0.19125	0.19161	0.1927	0.19242	0.19307	0.19367	0.19364	0.19339
0.00898	0.19131	0.19194	0.19226	0.1921	0.1913	0.19161	0.19278	0.19242	0.19321	0.19367	0.1936	0.19339
0.00899	0.19117	0.19194	0.19219	0.1921	0.19131	0.19161	0.19275	0.19242	0.1932	0.19367	0.19353	0.19339
0.009	0.19115	0.19194	0.19217	0.1921	0.19134	0.19161	0.19264	0.19242	0.19323	0.19367	0.19354	0.19339
0.00901	0.19121	0.19194	0.19216	0.1921	0.19134	0.19161	0.19262	0.19242	0.19324	0.19367	0.19343	0.19339
0.00903	0.19134	0.19194	0.19214	0.1921	0.1913	0.19161	0.19258	0.19242	0.19321	0.19367	0.19338	0.19339
0.00904	0.19139	0.19194	0.19217	0.1921	0.19131	0.19161	0.19259	0.19242	0.19326	0.19367	0.19345	0.19339
0.00905	0.19138	0.19194	0.19223	0.1921	0.19126	0.19161	0.19263	0.19242	0.1932	0.19367	0.19339	0.19339
0.00906	0.19138	0.19194	0.19229	0.1921	0.19134	0.19161	0.19262	0.19242	0.19309	0.19367	0.19345	0.1934
0.00907	0.19127	0.19194	0.19232	0.1921	0.19134	0.19161	0.19271	0.19242	0.19313	0.19367	0.19344	0.1934
0.00909	0.19126	0.19194	0.19229	0.1921	0.19135	0.19161	0.19275	0.19242	0.19317	0.19367	0.19341	0.1934
0.0091	0.19127	0.19194	0.19239	0.1921	0.19142	0.19161	0.19271	0.19242	0.19318	0.19367	0.19349	0.1934
0.00911	0.19121	0.19194	0.19229	0.1921	0.19138	0.19161	0.19269	0.19242	0.1931	0.19367	0.19352	0.1934
0.00912	0.1912	0.19194	0.19221	0.1921	0.19142	0.19161	0.1927	0.19242	0.19313	0.19367	0.19356	0.1934
0.00914	0.19122	0.19194	0.19225	0.1921	0.19146	0.19161	0.19272	0.19242	0.1931	0.19367	0.19358	0.1934
0.00915	0.19118	0.19194	0.19224	0.1921	0.19127	0.19161	0.19268	0.19242	0.19307	0.19367	0.19353	0.1934
0.00916	0.19124	0.19194	0.19231	0.1921	0.19135	0.19161	0.19262	0.19242	0.19312	0.19367	0.19355	0.1934
0.00918	0.19124	0.19194	0.1923	0.1921	0.19127	0.19161	0.19263	0.19242	0.19308	0.19367	0.19353	0.1934
0.00919	0.19138	0.19194	0.19229	0.1921	0.19127	0.19161	0.19271	0.19242	0.19306	0.19367	0.19351	0.1934
0.0092	0.19142	0.19194	0.19231	0.1921	0.1913	0.19161	0.19272	0.19242	0.19303	0.19367	0.1935	0.1934
0.00921	0.19143	0.19194	0.19237	0.1921	0.19135	0.19161	0.19269	0.19242	0.19305	0.19367	0.19352	0.1934
0.00923	0.19129	0.19194	0.19235	0.1921	0.19138	0.19161	0.19274	0.19242	0.19314	0.19367	0.19345	0.1934
0.00924	0.19134	0.19194	0.19234	0.1921	0.19138	0.19161	0.19267	0.19242	0.1932	0.19367	0.1934	0.19341
0.00925	0.19141	0.19194	0.19233	0.1921	0.19142	0.19161	0.19264	0.19242	0.19328	0.19367	0.19349	0.19341
0.00926	0.19137	0.19194	0.19235	0.1921	0.19144	0.19161	0.19267	0.19242	0.1933	0.19367	0.19351	0.19341
0.00928	0.19123	0.19194	0.19231	0.1921	0.19142	0.19161	0.19268	0.19242	0.19331	0.19367	0.19356	0.19341
0.00929	0.1911	0.19194	0.19235	0.1921	0.1914	0.19161	0.19262	0.19242	0.19343	0.19367	0.19353	0.19341
0.0093	0.19117	0.19194	0.19236	0.1921	0.19134	0.19161	0.19265	0.19242	0.19341	0.19367	0.19336	0.19341
0.00931	0.19123	0.19194	0.1924	0.1921	0.19126	0.19161	0.19274	0.19242	0.19329	0.19367	0.19338	0.19341
0.00933	0.19122	0.19194	0.19241	0.1921	0.19135	0.19161	0.1927	0.19242	0.19321	0.19367	0.19345	0.19341
0.00934	0.19128	0.19194	0.19239	0.1921	0.1913	0.19161	0.19263	0.19242	0.19317	0.19367	0.19343	0.19341
0.00935	0.19133	0.19194	0.19244	0.1921	0.19146	0.19161	0.19282	0.19242	0.19321	0.19367	0.19357	0.19341
0.00936	0.19137	0.19194	0.19236	0.1921	0.19156	0.19161	0.19281	0.19242	0.19321	0.19367	0.19345	0.19341
0.00937	0.19143	0.19194	0.19237	0.1921	0.19161	0.19161	0.19281	0.19242	0.19315	0.19367	0.19341	0.19341
0.00939	0.19145	0.19194	0.19232	0.1921	0.19151	0.19161	0.1928	0.19242	0.19316	0.19367	0.19342	0.19341
0.0094	0.19145	0.19194	0.19223	0.1921	0.19148	0.19161	0.19272	0.19242	0.19318	0.19367	0.19343	0.19341
0.00941	0.19148	0.19194	0.19221	0.1921	0.19147	0.19161	0.19264	0.19242	0.1932	0.19367	0.19349	0.19342
0.00944	0.19142	0.19194	0.19224	0.1921	0.19151	0.19161	0.1927	0.19242	0.1932	0.19367	0.19351	0.19342
0.00946	0.19145	0.19194	0.19224	0.1921	0.19155	0.19161	0.19267	0.19242	0.19308	0.19367	0.19355	0.19342
0.00949	0.19138	0.19194	0.19226	0.1921	0.19155	0.19161	0.19265	0.19242	0.19321	0.19367	0.19345	0.19342
0.00951	0.19125	0.19194	0.19226	0.1921	0.19146	0.19161	0.19265	0.19242	0.19327	0.19367	0.19348	0.19342
0.00954	0.19137	0.19194	0.19231	0.1921	0.19151	0.19161	0.1927	0.19242	0.19322	0.19367	0.19351	0.19342
0.00956	0.19141	0.19194	0.19222	0.1921	0.19148	0.19161	0.19272	0.19242	0.19319	0.19367	0.19351	0.19342
0.00959	0.19142	0.19194	0.19225	0.1921	0.1917	0.19161	0.19269	0.19242	0.19318	0.19367	0.19349	0.19343
0.00961	0.19149	0.19194	0.19235	0.1921	0.19166	0.19161	0.19259	0.19242	0.1932	0.19367	0.1935	0.19343
0.00964	0.1914	0.19194	0.19238	0.1921	0.19155	0.19161	0.19257	0.19242	0.19311	0.19368	0.19354	0.19343
0.00966	0.1914	0.19194	0.19235	0.1921	0.19148	0.19161	0.19257	0.19242	0.19312	0.19368	0.19348	0.19343
0.00969	0.19141	0.19194	0.19232	0.1921	0.19142	0.19161	0.19259	0.19242	0.19316	0.19368	0.19358	0.19343
0.00971	0.19144	0.19194	0.19243	0.1921	0.1915	0.19161	0.1926	0.19242	0.19307	0.19368	0.19364	0.19343
0.00974	0.19149	0.19194	0.19233	0.1921	0.19146	0.19161	0.1926	0.19242	0.19308	0.19368	0.19356	0.19343
0.00976	0.19162	0.19194	0.19228	0.1921	0.19133	0.19161	0.19274	0.19242	0.1931	0.19368	0.19347	0.19344
0.00979	0.19162	0.19194	0.19226	0.1921	0.19131	0.19161	0.19277	0.19242	0.193	0.19368	0.19347	0.19344
0.00981	0.19155	0.19194	0.19226	0.1921	0.19124	0.19161	0.19268	0.19242	0.19299	0.19368	0.19342	0.19344
0.00984	0.19163	0.19194	0.19229	0.1921	0.19134	0.19161	0.19264	0.19242	0.19302	0.19368	0.19344	0.19344
0.00986	0.19162	0.19194	0.19235	0.1921	0.19145	0.19161	0.19264	0.19242	0.19307	0.19368	0.1935	0.19344
0.00989	0.19157	0.19194	0.19227	0.1921	0.19154	0.19161	0.1926	0.19242	0.19308	0.19368	0.19352	0.19344
0.00991	0.19163	0.19194	0.19239	0.1921	0.19149	0.19161	0.19254	0.19242	0.19301	0.19368	0.19356	0.19344
0.00994	0.19171	0.19194	0.19228	0.1921	0.19136	0.19161	0.19274	0.19242	0.19305	0.19368	0.19353	0.19345
0.00997	0.19159	0.19194	0.19232	0.1921	0.19134	0.19161	0.19276	0.19242	0.19311	0.19368	0.19358	0.19345
0.01	0.19151	0.19194	0.19238	0.1921	0.19139	0.19161	0.19265	0.19242	0.19308	0.19368	0.1935	0.19345
0.01002	0.1916	0.19194	0.19242	0.1921	0.19124	0.19161	0.1927	0.19242	0.19308	0.19368	0.1935	0.19345
0.01005	0.19156	0.19194	0.19244	0.1921	0.19127	0.19161	0.19267	0.19242	0.1931	0.19368	0.19355	0.19345
0.01008	0.19146	0.19194	0.19238	0.1921	0.19137	0.19161	0.19258	0.19242	0.19318	0.19368	0.19353	0.19345
0.0101	0.19159	0.19194	0.19237	0.1921	0.19137	0.19161	0.19254	0.19242	0.19314	0.19368	0.19358	0.19345
0.01013	0.19161	0.19194	0.19228	0.1921	0.19143	0.19161	0.19263	0.19242	0.19309	0.19368	0.19364	0.19346
0.01015	0.19156	0.19194	0.19226	0.1921	0.19147	0.19161	0.19267	0.19242	0.19304	0.19368	0.1937	0.19346
0.01018	0.19152	0.19194	0.19228	0.1921	0.19138	0.19161	0.19276	0.19242	0.193	0.19368	0.19372	0.19346
0.0102	0.19151	0.19194	0.1923	0.1921	0.19132	0.19161	0.19274	0.19242	0.193	0.19368	0.19367	0.19346
0.01023	0.19161	0.19194	0.19237	0.1921	0.19129	0.19161	0.1926	0.19242	0.19302	0.19368	0.19377	0.19346
0.01026	0.19143	0.19194	0.19235	0.1921	0.19132	0.19161	0.19262	0.19242	0.19314	0.19368	0.19365	0.19346
0.01029	0.19133	0.19194	0.19229	0.1921	0.19142	0.19161	0.19262	0.19242	0.19305	0.19368	0.19364	0.19347
0.01031	0.1914	0.19194	0.19229	0.1921	0.19135	0.19161	0.19278	0.19242	0.19316	0.19368	0.19362	0.19347
0.01034	0.19138	0.19194	0.19229	0.1921	0.19128	0.19161	0.19272	0.19242	0.1931	0.19368	0.19377	0.19347
0.01036	0.19143	0.19194	0.19226	0.1921	0.19135	0.19161	0.19268	0.19242	0.19306	0.19368	0.19369	0.19347
0.01039	0.19146	0.19194	0.19224	0.1921	0.19131	0.19161	0.19277	0.19242	0.19309	0.19368	0.19355	0.19347
0.01041	0.1915	0.19194	0.19223	0.1921	0.19136	0.19161	0.19274	0.19242	0.19312	0.19368	0.19354	0.19347
0.01044	0.19155	0.19194	0.19221	0.1921	0.19133	0.19161	0.19273	0.19242	0.19313	0.19368	0.19358	0.19347
0.01048	0.19155	0.19194	0.19226	0.1921	0.19134	0.19161	0.19273	0.19242	0.19322	0.19368	0.19364	0.19348
0.0105	0.19156	0.19194	0.19217	0.1921	0.19144	0.19161	0.19266	0.19242	0.19321	0.19368	0.19372	0.19348
0.01053	0.19152	0.19194	0.19231	0.1921	0.19134	0.19161	0.19265	0.19242	0.1931	0.19368	0.19369	0.19348
0.01055	0.19174	0.19194	0.19237	0.1921	0.19126	0.19161	0.19267	0.19242	0.19311	0.19369	0.19365	0.19348
0.01057	0.19173	0.19194	0.19244	0.1921	0.19116	0.19161	0.19272	0.19242	0.19305	0.19369	0.19366	0.19348
0.0106	0.19143	0.19194	0.1924	0.1921	0.19138	0.19161	0.19273	0.19242	0.19311	0.19369	0.19366	0.19348
0.01064	0.19145	0.19194	0.19234	0.1921	0.19132	0.19161	0.19279	0.19242	0.19307	0.19369	0.19358	0.19349
0.01066	0.19149	0.19194	0.19233	0.1921	0.19137	0.19161	0.19267	0.19242	0.19302	0.19369	0.19364	0.19349
0.01069	0.19152	0.19194	0.19232	0.1921	0.19135	0.19161	0.19257	0.19242	0.1931	0.19369	0.19357	0.19349
0.01071	0.19148	0.19194	0.19227	0.1921	0.19131	0.19161	0.19264	0.19242	0.19304	0.19369	0.19356	0.19349
0.01074	0.19154	0.19194	0.19223	0.1921	0.19122	0.19161	0.19278	0.19242	0.19313	0.19369	0.1936	0.19349
0.01078	0.19154	0.19194	0.19219	0.1921	0.19128	0.19161	0.19272	0.19242	0.19308	0.19369	0.19354	0.19349
0.0108	0.19153	0.19194	0.19222	0.1921	0.19124	0.19161	0.19256	0.19242	0.19312	0.19369	0.19351	0.19349
0.01083	0.19162	0.19194	0.19221	0.1921	0.19124	0.19161	0.19254	0.19242	0.19309	0.19369	0.19358	0.1935
0.01085	0.19165	0.19194	0.19231	0.1921	0.19127	0.19161	0.1926	0.19242	0.19315	0.19369	0.19359	0.1935
0.01087	0.19163	0.19194	0.19236	0.1921	0.19124	0.19161	0.19261	0.19242	0.19311	0.19369	0.19367	0.1935
0.01091	0.19154	0.19194	0.19229	0.1921	0.19125	0.19161	0.19266	0.19242	0.19308	0.19369	0.19369	0.1935
0.01094	0.19148	0.19194	0.19241	0.1921	0.19131	0.19161	0.19256	0.19242	0.19314	0.19369	0.19365	0.1935
0.01096	0.19157	0.19194	0.19227	0.1921	0.19128	0.19161	0.19258	0.19242	0.19307	0.19369	0.19357	0.1935
0.01099	0.19163	0.19194	0.19228	0.1921	0.19123	0.19161	0.19259	0.19242	0.19305	0.19369	0.19359	0.19351
0.01103	0.19167	0.19194	0.19224	0.1921	0.19123	0.19161	0.19264	0.19242	0.19308	0.19369	0.19352	0.19351
0.01105	0.1917	0.19194	0.19221	0.1921	0.19122	0.19161	0.19251	0.19242	0.19311	0.19369	0.19358	0.19351
0.01108	0.19153	0.19194	0.19226	0.1921	0.19116	0.19161	0.19259	0.19242	0.19314	0.19369	0.19358	0.19351
0.0111	0.19153	0.19194	0.19229	0.1921	0.1912	0.19161	0.19265	0.19242	0.19311	0.19369	0.19365	0.19351
0.01114	0.1915	0.19194	0.19226	0.1921	0.19118	0.19161	0.19267	0.19242	0.19313	0.19369	0.19356	0.19351
0.01116	0.19156	0.19194	0.19223	0.1921	0.19112	0.19161	0.19259	0.19242	0.1931	0.19369	0.19348	0.19352
0.01119	0.19161	0.19194	0.19215	0.1921	0.19121	0.19161	0.19258	0.19242	0.19313	0.19369	0.1935	0.19352
0.01121	0.19148	0.19194	0.19219	0.1921	0.19108	0.19161	0.19267	0.19242	0.19324	0.19369	0.1935	0.19352
0.01125	0.19147	0.19194	0.19221	0.1921	0.19119	0.19161	0.19253	0.19242	0.1932	0.19369	0.19348	0.19352
0.01128	0.19154	0.19194	0.19228	0.1921	0.19129	0.19161	0.19259	0.19242	0.19329	0.19369	0.19349	0.19352
0.0113	0.19162	0.19194	0.19229	0.1921	0.19132	0.19161	0.19267	0.19242	0.19325	0.19369	0.19346	0.19352
0.01134	0.19148	0.19194	0.19232	0.1921	0.19121	0.19161	0.19269	0.19242	0.19318	0.19369	0.19351	0.19352
0.01136	0.19149	0.19194	0.1924	0.1921	0.19124	0.19161	0.19266	0.19242	0.19321	0.19369	0.19353	0.19353
0.01139	0.1916	0.19194	0.19242	0.1921	0.1913	0.19161	0.19265	0.19242	0.19319	0.19369	0.1935	0.19353
0.01141	0.19164	0.19194	0.19238	0.1921	0.19131	0.19161	0.19279	0.19242	0.19318	0.19369	0.1935	0.19353
0.01145	0.19167	0.19194	0.19233	0.1921	0.19123	0.19161	0.19276	0.19242	0.19311	0.19369	0.19351	0.19353
0.01148	0.19161	0.19194	0.19239	0.1921	0.1912	0.19161	0.19261	0.19242	0.19303	0.1937	0.1934	0.19353
0.0115	0.19151	0.19194	0.19229	0.1921	0.19127	0.19161	0.19258	0.19242	0.19318	0.1937	0.19345	0.19353
0.01154	0.1916	0.19194	0.1923	0.1921	0.1912	0.19161	0.19265	0.19242	0.1932	0.1937	0.19357	0.19354
0.01156	0.19162	0.19194	0.19227	0.1921	0.19118	0.19161	0.19264	0.19242	0.19323	0.1937	0.1936	0.19354
0.01159	0.1916	0.19194	0.19231	0.1921	0.19125	0.19161	0.1927	0.19242	0.19324	0.1937	0.19358	0.19354
0.01163	0.19158	0.19194	0.19236	0.1921	0.19117	0.19161	0.19264	0.19242	0.19325	0.1937	0.19352	0.19354
0.01165	0.19155	0.19194	0.19235	0.1921	0.1912	0.19161	0.19255	0.19242	0.19328	0.1937	0.19356	0.19354
0.01168	0.19147	0.19194	0.19231	0.1921	0.19131	0.19161	0.19267	0.19242	0.19336	0.1937	0.19353	0.19354
0.01171	0.19161	0.19194	0.19234	0.1921	0.1914	0.19161	0.1927	0.19242	0.19327	0.1937	0.19352	0.19355
0.01174	0.19161	0.19194	0.19224	0.1921	0.19132	0.19161	0.19272	0.19242	0.19329	0.1937	0.1934	0.19355
0.01176	0.19157	0.19194	0.19223	0.1921	0.19132	0.19161	0.19268	0.19242	0.1932	0.1937	0.19348	0.19355
0.0118	0.19163	0.19194	0.19227	0.1921	0.19134	0.19161	0.19257	0.19242	0.19311	0.1937	0.19355	0.19355
0.01183	0.19161	0.19194	0.19224	0.1921	0.19131	0.19161	0.19264	0.19242	0.19311	0.1937	0.19353	0.19355
0.01186	0.19155	0.19194	0.19223	0.1921	0.19121	0.19161	0.19267	0.19242	0.19326	0.1937	0.19338	0.19355
0.01189	0.19154	0.19194	0.19237	0.1921	0.19125	0.19161	0.1925	0.19242	0.19322	0.1937	0.19345	0.19356
0.01191	0.19137	0.19194	0.19238	0.1921	0.19135	0.19161	0.1925	0.19242	0.19314	0.1937	0.19337	0.19356
0.01195	0.19142	0.19194	0.19222	0.1921	0.19151	0.19161	0.19248	0.19242	0.19315	0.1937	0.19348	0.19356
0.01198	0.19168	0.19194	0.19228	0.1921	0.19142	0.19161	0.19255	0.19242	0.19329	0.1937	0.19351	0.19356
0.01201	0.19166	0.19194	0.19236	0.1921	0.19153	0.19161	0.19253	0.19242	0.19336	0.1937	0.19355	0.19356
0.01204	0.19163	0.19194	0.19232	0.1921	0.19146	0.19161	0.1926	0.19242	0.19332	0.1937	0.19345	0.19356
0.01206	0.19155	0.19194	0.19237	0.1921	0.19155	0.19161	0.1926	0.19242	0.19324	0.1937	0.19339	0.19357
0.0121	0.19166	0.19194	0.19236	0.1921	0.19157	0.19161	0.19261	0.19242	0.19329	0.1937	0.19333	0.19357
0.01213	0.19177	0.19194	0.19238	0.1921	0.19159	0.19161	0.1926	0.19242	0.19324	0.1937	0.19339	0.19357
0.01216	0.19165	0.19194	0.19227	0.1921	0.19155	0.19161	0.19269	0.19242	0.19325	0.1937	0.19339	0.19357
0.01219	0.19164	0.19194	0.19223	0.1921	0.19155	0.19161	0.19254	0.19242	0.19327	0.1937	0.19334	0.19357
0.01223	0.19168	0.19194	0.1922	0.1921	0.19152	0.19161	0.19262	0.19242	0.19335	0.1937	0.19331	0.19358
0.01225	0.19171	0.19194	0.1923	0.1921	0.19155	0.19161	0.1926	0.19242	0.19333	0.1937	0.19345	0.19358
0.01227	0.19167	0.19194	0.19243	0.1921	0.19159	0.19161	0.19255	0.19242	0.19339	0.1937	0.19334	0.19358
0.01231	0.19166	0.19194	0.19252	0.1921	0.1915	0.19161	0.19253	0.19242	0.19326	0.1937	0.19347	0.19358
0.01234	0.1917	0.19194	0.1924	0.1921	0.19151	0.19161	0.19246	0.19242	0.19328	0.1937	0.19341	0.19358
0.01238	0.19173	0.19194	0.19234	0.1921	0.19149	0.19161	0.1925	0.19242	0.19338	0.1937	0.19333	0.19358
0.0124	0.19169	0.19194	0.19246	0.1921	0.19153	0.19161	0.19254	0.19242	0.19334	0.19371	0.19334	0.19359
0.01244	0.1917	0.19194	0.19237	0.1921	0.1916	0.19161	0.19259	0.19242	0.19334	0.19371	0.19352	0.19359
0.01246	0.19173	0.19194	0.1924	0.1921	0.19157	0.19161	0.19256	0.19242	0.19332	0.19371	0.1935	0.19359
0.0125	0.19172	0.19194	0.19241	0.1921	0.19162	0.19161	0.19251	0.19242	0.19331	0.19371	0.1936	0.19359
0.01253	0.19165	0.19194	0.19238	0.1921	0.1916	0.19161	0.19254	0.19242	0.19335	0.19371	0.19341	0.19359
0.01256	0.19155	0.19194	0.19232	0.1921	0.19175	0.19161	0.19254	0.19242	0.19333	0.19371	0.1934	0.19359
0.01259	0.19165	0.19194	0.1923	0.1921	0.19183	0.19161	0.19255	0.19242	0.19338	0.19371	0.19344	0.1936
0.01263	0.19171	0.19194	0.19232	0.1921	0.19172	0.19161	0.19253	0.19242	0.19348	0.19371	0.1934	0.1936
0.01265	0.19173	0.19194	0.19231	0.1921	0.19168	0.19161	0.19262	0.19242	0.19338	0.19371	0.19349	0.1936
0.01269	0.19175	0.19194	0.19226	0.1921	0.19156	0.19161	0.1926	0.19242	0.19346	0.19371	0.19346	0.1936
0.01271	0.19178	0.19194	0.19224	0.1921	0.19157	0.19161	0.19259	0.19242	0.19355	0.19371	0.19341	0.1936
0.01275	0.19162	0.19194	0.19241	0.1921	0.19157	0.19161	0.19266	0.19242	0.19348	0.19371	0.19349	0.19361
0.01278	0.19174	0.19194	0.19228	0.1921	0.19164	0.19161	0.1927	0.19242	0.19353	0.19371	0.19365	0.19361
0.01281	0.19173	0.19194	0.19229	0.1921	0.19168	0.19161	0.19266	0.19242	0.19344	0.19371	0.19348	0.19361
0.01284	0.19169	0.19194	0.19232	0.1921	0.1916	0.19161	0.19269	0.19242	0.19354	0.19371	0.19351	0.19361
0.01287	0.19163	0.19194	0.19235	0.1921	0.19161	0.19161	0.19266	0.19242	0.19359	0.19371	0.19353	0.19361
0.0129	0.19174	0.19194	0.19245	0.1921	0.19157	0.19161	0.1926	0.19242	0.19365	0.19371	0.19354	0.19361
0.01294	0.19177	0.19194	0.19247	0.1921	0.19155	0.19161	0.19268	0.19242	0.19362	0.19371	0.19354	0.19362
0.01298	0.19186	0.19194	0.19238	0.1921	0.19175	0.19161	0.19266	0.19242	0.19369	0.19371	0.19337	0.19362
0.013	0.1919	0.19194	0.19232	0.1921	0.19177	0.19161	0.1926	0.19242	0.1936	0.19371	0.19348	0.19362
0.01304	0.19185	0.19194	0.19231	0.1921	0.19174	0.19161	0.19261	0.19242	0.19355	0.19371	0.19354	0.19362
0.01306	0.19173	0.19194	0.19231	0.1921	0.19157	0.19161	0.19252	0.19242	0.19359	0.19371	0.19342	0.19362
0.0131	0.19169	0.19194	0.19229	0.1921	0.19165	0.19161	0.1925	0.19242	0.19353	0.19371	0.19336	0.19363
0.01314	0.19172	0.19194	0.19233	0.1921	0.19173	0.19161	0.19248	0.19242	0.19355	0.19371	0.19357	0.19363
0.01316	0.1918	0.19194	0.1923	0.1921	0.19168	0.19161	0.19256	0.19242	0.19354	0.19371	0.1935	0.19363
0.0132	0.19176	0.19194	0.19228	0.1921	0.19154	0.19161	0.19267	0.19242	0.19355	0.19371	0.19343	0.19363
0.01323	0.19166	0.19194	0.19237	0.1921	0.19163	0.19161	0.19267	0.19242	0.19351	0.19371	0.19345	0.19363
0.01326	0.19164	0.19194	0.19241	0.1921	0.19159	0.19161	0.19268	0.19242	0.1935	0.19371	0.19338	0.19363
0.0133	0.19161	0.19194	0.19247	0.1921	0.19148	0.19161	0.19277	0.19242	0.19352	0.19371	0.1933	0.19364
0.01333	0.19173	0.19194	0.19239	0.1921	0.19146	0.19161	0.19271	0.19242	0.19364	0.19372	0.19336	0.19364
0.01336	0.19179	0.19194	0.19227	0.1921	0.19165	0.19161	0.1926	0.19242	0.19366	0.19372	0.19345	0.19364
0.01339	0.19185	0.19194	0.19227	0.1921	0.19163	0.19161	0.19269	0.19242	0.19365	0.19372	0.19337	0.19364
0.01342	0.19179	0.19194	0.19228	0.1921	0.19144	0.19161	0.19265	0.19242	0.19365	0.19372	0.19351	0.19364
0.01346	0.19178	0.19194	0.19234	0.1921	0.19151	0.19161	0.19267	0.19242	0.19358	0.19372	0.19354	0.19365
0.01349	0.19187	0.19194	0.19246	0.1921	0.1915	0.19161	0.19264	0.19242	0.19356	0.19372	0.19351	0.19365
0.01353	0.19179	0.19194	0.19242	0.1921	0.19147	0.19161	0.19259	0.19242	0.19357	0.19372	0.19349	0.19365
0.01356	0.19168	0.19194	0.19231	0.1921	0.1916	0.19161	0.19261	0.19242	0.19352	0.19372	0.1935	0.19365
0.01359	0.19171	0.19194	0.19225	0.1921	0.19157	0.19161	0.19267	0.19242	0.19356	0.19372	0.1935	0.19365
0.01363	0.19187	0.19194	0.19237	0.1921	0.19156	0.19161	0.19256	0.19242	0.19338	0.19372	0.19352	0.19365
0.01366	0.19178	0.19194	0.1924	0.1921	0.19161	0.19161	0.1926	0.19242	0.19343	0.19372	0.1935	0.19366
0.01369	0.19174	0.19194	0.19247	0.1921	0.19153	0.19161	0.19269	0.19242	0.19344	0.19372	0.19347	0.19366
0.01372	0.19176	0.19194	0.19239	0.1921	0.19139	0.19161	0.1926	0.19242	0.19356	0.19372	0.19346	0.19366
0.01376	0.19179	0.19194	0.1923	0.1921	0.19139	0.19161	0.19262	0.19242	0.19353	0.19372	0.19343	0.19366
0.01379	0.19182	0.19194	0.19221	0.1921	0.19153	0.19161	0.19277	0.19242	0.19345	0.19372	0.19346	0.19366
0.01383	0.19179	0.19194	0.19225	0.1921	0.19163	0.19161	0.19281	0.19242	0.19342	0.19372	0.19345	0.19367
0.01386	0.19178	0.19194	0.1923	0.1921	0.1915	0.19161	0.19262	0.19242	0.19351	0.19372	0.19348	0.19367
0.0139	0.19167	0.19194	0.1923	0.1921	0.19162	0.19161	0.19266	0.19242	0.19354	0.19372	0.19348	0.19367
0.01393	0.19157	0.19194	0.19224	0.1921	0.19152	0.19161	0.19271	0.19242	0.19349	0.19372	0.19354	0.19367
0.01396	0.19162	0.19194	0.19226	0.1921	0.19157	0.19161	0.19265	0.19242	0.19356	0.19372	0.19348	0.19367
0.014	0.19158	0.19194	0.19238	0.1921	0.19145	0.19161	0.19261	0.19242	0.19355	0.19372	0.19351	0.19368
0.01404	0.19162	0.19194	0.1924	0.1921	0.19146	0.19161	0.19258	0.19242	0.19348	0.19372	0.19356	0.19368
0.01406	0.19159	0.19194	0.19237	0.1921	0.19148	0.19161	0.19265	0.19242	0.19342	0.19372	0.19357	0.19368
0.0141	0.19165	0.19194	0.19217	0.1921	0.19148	0.19161	0.19273	0.19242	0.19337	0.19372	0.19359	0.19368
0.01414	0.19162	0.19194	0.1922	0.1921	0.19144	0.19161	0.19272	0.19242	0.19335	0.19372	0.19351	0.19368
0.01418	0.19158	0.19194	0.19227	0.1921	0.19158	0.19161	0.19268	0.19242	0.19344	0.19372	0.19348	0.19369
0.0142	0.19159	0.19194	0.19227	0.1921	0.19145	0.19161	0.19267	0.19242	0.19343	0.19372	0.19356	0.19369
0.01424	0.19161	0.19194	0.19226	0.1921	0.19149	0.19161	0.19271	0.19242	0.19345	0.19372	0.19363	0.19369
0.01427	0.19153	0.19194	0.19231	0.1921	0.19141	0.19161	0.19276	0.19242	0.19356	0.19373	0.1935	0.19369
0.01431	0.1916	0.19194	0.19229	0.1921	0.1914	0.19161	0.19283	0.19242	0.19353	0.19373	0.19354	0.19369
0.01434	0.19165	0.19194	0.1922	0.1921	0.19143	0.19161	0.1928	0.19242	0.19355	0.19373	0.19361	0.1937
0.01438	0.19157	0.19194	0.19232	0.1921	0.19138	0.19161	0.19272	0.19242	0.1937	0.19373	0.19357	0.1937
0.01441	0.19156	0.19194	0.19241	0.1921	0.19152	0.19161	0.19274	0.19242	0.19353	0.19373	0.19349	0.1937
0.01445	0.19159	0.19194	0.1924	0.1921	0.19145	0.19161	0.19284	0.19242	0.19359	0.19373	0.19351	0.1937
0.01449	0.19167	0.19194	0.19238	0.1921	0.19159	0.19161	0.19274	0.19242	0.19355	0.19373	0.19356	0.1937
0.01451	0.19175	0.19194	0.19239	0.1921	0.19165	0.19161	0.19263	0.19242	0.19347	0.19373	0.1934	0.19371
0.01455	0.19172	0.19194	0.19229	0.1921	0.19147	0.19161	0.19267	0.19242	0.19343	0.19373	0.19336	0.19371
0.01459	0.19173	0.19194	0.1923	0.1921	0.19145	0.19161	0.19265	0.19242	0.19344	0.19373	0.19352	0.19371
0.01463	0.19173	0.19194	0.1924	0.1921	0.19157	0.19161	0.19277	0.19242	0.19344	0.19373	0.19349	0.19371
0.01466	0.19171	0.19194	0.19241	0.1921	0.19154	0.19161	0.19275	0.19242	0.19344	0.19373	0.19355	0.19371
0.0147	0.19167	0.19194	0.19233	0.1921	0.19147	0.19161	0.19266	0.19242	0.19347	0.19373	0.19346	0.19372
0.01474	0.19172	0.19194	0.1924	0.1921	0.19148	0.19161	0.1928	0.19242	0.19356	0.19373	0.19352	0.19372
0.01476	0.19165	0.19194	0.19231	0.1921	0.19142	0.19161	0.1928	0.19242	0.19352	0.19373	0.19345	0.19372
0.0148	0.19154	0.19194	0.19225	0.1921	0.19145	0.19161	0.19285	0.19242	0.19351	0.19373	0.1935	0.19372
0.01484	0.19153	0.19194	0.19225	0.1921	0.19152	0.19161	0.19284	0.19242	0.19362	0.19373	0.19353	0.19372
0.01487	0.19168	0.19194	0.19229	0.1921	0.19145	0.19161	0.19286	0.19242	0.19356	0.19373	0.1935	0.19373
0.01491	0.19168	0.19194	0.19229	0.1921	0.1914	0.19161	0.19274	0.19242	0.19357	0.19373	0.19349	0.19373
0.01495	0.19158	0.19194	0.19231	0.1921	0.19145	0.19161	0.19279	0.19242	0.19356	0.19373	0.19347	0.19373
0.01499	0.19159	0.19194	0.19235	0.1921	0.19155	0.19161	0.19273	0.19242	0.1936	0.19373	0.19354	0.19373
0.01503	0.19155	0.19194	0.19236	0.1921	0.19165	0.19161	0.19272	0.19242	0.19366	0.19373	0.19347	0.19373
0.01505	0.19151	0.19194	0.19232	0.1921	0.19157	0.19161	0.19273	0.19242	0.19369	0.19373	0.19357	0.19374
0.01509	0.19167	0.19194	0.19231	0.1921	0.19152	0.19161	0.19281	0.19242	0.19367	0.19373	0.19349	0.19374
0.01513	0.19174	0.19194	0.19226	0.1921	0.19153	0.19161	0.19272	0.19242	0.19364	0.19373	0.1935	0.19374
0.01516	0.19168	0.19194	0.19223	0.1921	0.19159	0.19161	0.19269	0.19242	0.19375	0.19373	0.19342	0.19374
0.0152	0.19168	0.19194	0.19221	0.1921	0.19147	0.19161	0.1927	0.19242	0.19375	0.19374	0.19356	0.19374
0.01524	0.1917	0.19194	0.19227	0.1921	0.19131	0.19161	0.19284	0.19242	0.19377	0.19374	0.19363	0.19375
0.01528	0.19177	0.19194	0.19228	0.1921	0.19139	0.19161	0.19288	0.19242	0.19365	0.19374	0.19357	0.19375
0.01531	0.1917	0.19194	0.19227	0.1921	0.1913	0.19161	0.19278	0.19242	0.19367	0.19374	0.1936	0.19375
0.01535	0.19154	0.19194	0.19232	0.1921	0.19136	0.19161	0.19276	0.19242	0.19369	0.19374	0.19348	0.19375
0.01539	0.19145	0.19194	0.19236	0.1921	0.19137	0.19161	0.19282	0.19242	0.19359	0.19374	0.1935	0.19375
0.01542	0.1917	0.19194	0.19233	0.1921	0.19125	0.19161	0.1928	0.19242	0.1936	0.19374	0.1936	0.19376
0.01546	0.19175	0.19194	0.19235	0.1921	0.19141	0.19161	0.19279	0.19242	0.19368	0.19374	0.19351	0.19376
0.0155	0.19172	0.19194	0.19234	0.1921	0.19155	0.19161	0.19281	0.19242	0.19369	0.19374	0.19345	0.19376
0.01554	0.19157	0.19194	0.19243	0.1921	0.1915	0.19161	0.19288	0.19242	0.19363	0.19374	0.19343	0.19376
0.01558	0.19157	0.19194	0.19237	0.1921	0.19131	0.19161	0.19288	0.19242	0.1937	0.19374	0.19355	0.19376
0.01561	0.19161	0.19194	0.19233	0.1921	0.19144	0.19161	0.19289	0.19242	0.1937	0.19374	0.19344	0.19377
0.01565	0.1916	0.19194	0.19236	0.1921	0.19147	0.19161	0.19278	0.19242	0.19365	0.19374	0.19351	0.19377
0.01569	0.19156	0.19194	0.19222	0.1921	0.19143	0.19161	0.19286	0.19242	0.19362	0.19374	0.19337	0.19377
0.01572	0.19157	0.19194	0.19229	0.1921	0.19131	0.19161	0.19293	0.19242	0.19367	0.19374	0.19338	0.19377
0.01576	0.1917	0.19194	0.19219	0.1921	0.19135	0.19161	0.19277	0.19242	0.19376	0.19374	0.19352	0.19378
0.0158	0.19156	0.19194	0.19213	0.1921	0.19123	0.19161	0.19271	0.19242	0.19378	0.19374	0.19347	0.19378
0.01584	0.19158	0.19194	0.19232	0.1921	0.19134	0.19161	0.19266	0.19242	0.19384	0.19374	0.19341	0.19378
0.01588	0.19156	0.19194	0.19234	0.1921	0.1914	0.19161	0.19272	0.19242	0.19367	0.19374	0.19346	0.19378
0.01591	0.19162	0.19194	0.19223	0.1921	0.1915	0.19161	0.19274	0.19242	0.19375	0.19374	0.19363	0.19378
0.01595	0.19171	0.19194	0.19223	0.1921	0.19146	0.19161	0.19282	0.19242	0.19378	0.19374	0.19356	0.19379
0.01599	0.19151	0.19194	0.19233	0.1921	0.19146	0.19161	0.19281	0.19242	0.19378	0.19374	0.19352	0.19379
0.01603	0.19155	0.19194	0.19232	0.1921	0.19143	0.19161	0.19284	0.19242	0.19371	0.19374	0.19349	0.19379
0.01606	0.19146	0.19194	0.19227	0.1921	0.19137	0.19161	0.19279	0.19242	0.19358	0.19374	0.19349	0.19379
0.0161	0.19157	0.19194	0.1922	0.1921	0.19143	0.19161	0.19282	0.19242	0.19367	0.19374	0.1935	0.19379
0.01615	0.19158	0.19194	0.19225	0.1921	0.1914	0.19161	0.19283	0.19242	0.19369	0.19375	0.19351	0.1938
0.01619	0.19153	0.19194	0.1923	0.1921	0.19134	0.19161	0.19271	0.19242	0.1936	0.19375	0.19358	0.1938
0.01623	0.19154	0.19194	0.19228	0.1921	0.19138	0.19161	0.19276	0.19242	0.19362	0.19375	0.19367	0.1938
0.01626	0.19155	0.19194	0.19227	0.1921	0.1914	0.19161	0.19277	0.19242	0.19354	0.19375	0.19362	0.1938
0.0163	0.1915	0.19194	0.19209	0.1921	0.19136	0.19161	0.19282	0.19242	0.19359	0.19375	0.19362	0.19381
0.01634	0.19146	0.19194	0.19205	0.1921	0.19131	0.19161	0.19285	0.19242	0.19364	0.19375	0.19345	0.19381
0.01638	0.19162	0.19194	0.19203	0.1921	0.19138	0.19161	0.19284	0.19242	0.1936	0.19375	0.19351	0.19381
0.01641	0.19162	0.19194	0.19216	0.1921	0.19143	0.19161	0.19273	0.19242	0.19366	0.19375	0.19362	0.19381
0.01645	0.19151	0.19194	0.19218	0.1921	0.19149	0.19161	0.19272	0.19242	0.19354	0.19375	0.19355	0.19381
0.0165	0.19145	0.19194	0.19222	0.1921	0.19147	0.19161	0.19285	0.19242	0.19358	0.19375	0.1935	0.19382
0.01654	0.19146	0.19194	0.19234	0.1921	0.19155	0.19161	0.19283	0.19242	0.19373	0.19375	0.19349	0.19382
0.01657	0.19154	0.19194	0.19224	0.1921	0.19147	0.19161	0.19285	0.19242	0.19369	0.19375	0.19359	0.19382
0.01661	0.19149	0.19194	0.19206	0.1921	0.19125	0.19161	0.1929	0.19242	0.19373	0.19375	0.19352	0.19382
0.01665	0.19148	0.19194	0.19208	0.1921	0.19134	0.19161	0.19286	0.19242	0.1936	0.19375	0.19358	0.19383
0.01669	0.19147	0.19194	0.19217	0.1921	0.19143	0.19161	0.19281	0.19242	0.19372	0.19375	0.19359	0.19383
0.01674	0.19138	0.19194	0.19222	0.1921	0.19147	0.19161	0.19275	0.19242	0.19366	0.19375	0.19362	0.19383
0.01678	0.19143	0.19194	0.19216	0.1921	0.1914	0.19161	0.19276	0.19242	0.19354	0.19375	0.19365	0.19383
0.01681	0.19141	0.19194	0.19211	0.1921	0.19149	0.19161	0.19287	0.19242	0.19347	0.19375	0.19359	0.19383
0.01685	0.19158	0.19194	0.1922	0.1921	0.19155	0.19161	0.19294	0.19242	0.19351	0.19375	0.19355	0.19384
0.01689	0.19148	0.19194	0.19216	0.1921	0.19143	0.19161	0.19282	0.19242	0.19355	0.19375	0.19352	0.19384
0.01694	0.19139	0.19194	0.19211	0.1921	0.19137	0.19161	0.19283	0.19242	0.19348	0.19375	0.19367	0.19384
0.01698	0.19149	0.19194	0.19213	0.1921	0.19128	0.19161	0.19284	0.19242	0.19356	0.19375	0.1937	0.19384
0.01701	0.19145	0.19194	0.1922	0.1921	0.19134	0.19161	0.1929	0.19242	0.19362	0.19375	0.19356	0.19385
0.01705	0.1914	0.19194	0.19215	0.1921	0.1914	0.19161	0.19276	0.19242	0.19348	0.19376	0.19368	0.19385
0.0171	0.19153	0.19194	0.19217	0.1921	0.19148	0.19161	0.19288	0.19242	0.19355	0.19376	0.1937	0.19385
0.01714	0.19152	0.19194	0.19231	0.1921	0.19145	0.19161	0.19282	0.19242	0.19352	0.19376	0.1938	0.19385
0.01717	0.19148	0.19194	0.1923	0.1921	0.19154	0.19161	0.19277	0.19242	0.1936	0.19376	0.19378	0.19385
0.01721	0.19149	0.19194	0.19221	0.1921	0.19154	0.19161	0.19283	0.19242	0.19355	0.19376	0.19375	0.19386
0.01726	0.19141	0.19194	0.1921	0.1921	0.19147	0.19161	0.19275	0.19242	0.19364	0.19376	0.19377	0.19386
0.0173	0.19143	0.19194	0.19218	0.1921	0.19148	0.19161	0.19276	0.19242	0.19355	0.19376	0.19383	0.19386
0.01734	0.19148	0.19194	0.1922	0.1921	0.19155	0.19161	0.19281	0.19242	0.19353	0.19376	0.19378	0.19386
0.01739	0.19149	0.19194	0.19218	0.1921	0.19161	0.19161	0.19286	0.19242	0.19367	0.19376	0.19377	0.19387
0.01743	0.19151	0.19194	0.19219	0.1921	0.1916	0.19161	0.19286	0.19242	0.19362	0.19376	0.19383	0.19387
0.01746	0.19142	0.19194	0.1922	0.1921	0.1915	0.19161	0.19282	0.19242	0.19356	0.19376	0.19376	0.19387
0.0175	0.19138	0.19194	0.19225	0.1921	0.19147	0.19161	0.1927	0.19242	0.19355	0.19376	0.19374	0.19387
0.01755	0.19137	0.19194	0.19225	0.1921	0.19151	0.19161	0.19278	0.19242	0.1936	0.19376	0.19368	0.19388
0.01759	0.19147	0.19194	0.19224	0.1921	0.19147	0.19161	0.19276	0.19242	0.19358	0.19376	0.19365	0.19388
0.01762	0.19151	0.19194	0.19221	0.1921	0.19149	0.19161	0.19281	0.19242	0.19366	0.19376	0.19368	0.19388
0.01768	0.19153	0.19194	0.19229	0.1921	0.19141	0.19161	0.19281	0.19242	0.19348	0.19376	0.19372	0.19388
0.01771	0.19144	0.19194	0.19231	0.1921	0.19145	0.19161	0.19285	0.19242	0.19349	0.19376	0.19373	0.19388
0.01776	0.19138	0.19194	0.19228	0.1921	0.19143	0.19161	0.19282	0.19242	0.19367	0.19376	0.19375	0.19389
0.0178	0.19145	0.19194	0.19219	0.1921	0.19144	0.19161	0.19296	0.19242	0.19365	0.19376	0.19368	0.19389
0.01784	0.19156	0.19194	0.19221	0.1921	0.1915	0.19161	0.19293	0.19242	0.19364	0.19376	0.19371	0.19389
0.01789	0.19154	0.19194	0.19226	0.1921	0.19149	0.19161	0.19289	0.19242	0.19372	0.19376	0.19381	0.19389
0.01793	0.19155	0.19194	0.19236	0.1921	0.19148	0.19161	0.1929	0.19242	0.19378	0.19376	0.19386	0.1939
0.01796	0.1915	0.19194	0.19249	0.1921	0.19156	0.19161	0.19286	0.19242	0.19355	0.19376	0.19396	0.1939
0.01801	0.19161	0.19194	0.19252	0.1921	0.19161	0.19161	0.1929	0.19242	0.19366	0.19377	0.19389	0.1939
0.01805	0.19157	0.19194	0.19242	0.1921	0.19151	0.19161	0.19285	0.19242	0.19366	0.19377	0.19375	0.1939
0.0181	0.19159	0.19194	0.19246	0.1921	0.19148	0.19161	0.19292	0.19242	0.19362	0.19377	0.19383	0.19391
0.01814	0.19149	0.19194	0.19227	0.1921	0.19153	0.19161	0.19301	0.19242	0.1937	0.19377	0.19385	0.19391
0.01818	0.19163	0.19194	0.19227	0.1921	0.1915	0.19161	0.19297	0.19242	0.19374	0.19377	0.19378	0.19391
0.01823	0.19154	0.19194	0.19239	0.1921	0.19149	0.19161	0.19285	0.19242	0.1937	0.19377	0.19377	0.19391
0.01826	0.1917	0.19194	0.19232	0.1921	0.19157	0.19161	0.19288	0.19242	0.1937	0.19377	0.1937	0.19392
0.01831	0.19167	0.19194	0.19225	0.1921	0.19141	0.19161	0.19293	0.19242	0.1937	0.19377	0.19366	0.19392
0.01835	0.1917	0.19194	0.19226	0.1921	0.19154	0.19161	0.19285	0.19242	0.19368	0.19377	0.19376	0.19392
0.0184	0.1916	0.19194	0.19221	0.1921	0.19148	0.19161	0.1928	0.19242	0.19371	0.19377	0.19373	0.19392
0.01844	0.19154	0.19194	0.19222	0.1921	0.19167	0.19161	0.19286	0.19242	0.19373	0.19377	0.19378	0.19393
0.01849	0.19162	0.19194	0.19229	0.1921	0.1916	0.19161	0.19279	0.19242	0.1936	0.19377	0.19381	0.19393
0.01853	0.1915	0.19194	0.19233	0.1921	0.19162	0.19161	0.1928	0.19242	0.19368	0.19377	0.19385	0.19393
0.01858	0.19151	0.19194	0.19225	0.1921	0.19162	0.19161	0.19292	0.19242	0.19368	0.19377	0.19376	0.19393
0.01861	0.19165	0.19194	0.19224	0.1921	0.19167	0.19161	0.19282	0.19242	0.19377	0.19377	0.19367	0.19394
0.01866	0.19168	0.19194	0.19229	0.1921	0.19158	0.19161	0.19286	0.19242	0.19377	0.19377	0.19386	0.19394
0.0187	0.19166	0.19194	0.19239	0.1921	0.19173	0.19161	0.1929	0.19242	0.19382	0.19377	0.19387	0.19394
0.01875	0.19159	0.19194	0.19246	0.1921	0.19152	0.19161	0.19287	0.19242	0.19375	0.19377	0.19386	0.19394
0.01879	0.19169	0.19194	0.19244	0.1921	0.19146	0.19161	0.19297	0.19242	0.19368	0.19377	0.19396	0.19395
0.01884	0.19175	0.19194	0.19234	0.1921	0.19148	0.19161	0.19294	0.19242	0.19374	0.19377	0.1938	0.19395
0.01887	0.19164	0.19194	0.19242	0.1921	0.1915	0.19161	0.19301	0.19242	0.19378	0.19377	0.19385	0.19395
0.01893	0.19154	0.19194	0.19232	0.1921	0.19159	0.19161	0.193	0.19242	0.19376	0.19378	0.19389	0.19395
0.01896	0.19172	0.19194	0.19218	0.1921	0.19165	0.19161	0.193	0.19242	0.1937	0.19378	0.19389	0.19395
0.01901	0.19176	0.19194	0.1922	0.1921	0.19163	0.19161	0.19294	0.19242	0.1937	0.19378	0.19385	0.19396
0.01906	0.19171	0.19194	0.19234	0.1921	0.19155	0.19161	0.1928	0.19242	0.19379	0.19378	0.19386	0.19396
0.0191	0.19172	0.19194	0.1923	0.1921	0.19159	0.19161	0.19293	0.19242	0.19376	0.19378	0.19392	0.19396
0.01915	0.19172	0.19194	0.19232	0.1921	0.19172	0.19161	0.19298	0.19242	0.19373	0.19378	0.19394	0.19397
0.01919	0.19162	0.19194	0.19227	0.1921	0.19169	0.19161	0.19297	0.19242	0.19372	0.19378	0.19388	0.19397
0.01924	0.19156	0.19194	0.19229	0.1921	0.19158	0.19161	0.19295	0.19242	0.19361	0.19378	0.19403	0.19397
0.01928	0.19153	0.19194	0.19231	0.1921	0.19159	0.19161	0.1929	0.19242	0.19368	0.19378	0.19401	0.19397
0.01932	0.19153	0.19194	0.19231	0.1921	0.19167	0.19161	0.19292	0.19242	0.19362	0.19378	0.19389	0.19398
0.01938	0.19145	0.19194	0.19233	0.1921	0.1915	0.19161	0.19295	0.19242	0.19379	0.19378	0.19387	0.19398
0.01941	0.19152	0.19194	0.19226	0.1921	0.19154	0.19161	0.19291	0.19242	0.19364	0.19378	0.19394	0.19398
0.01946	0.19164	0.19194	0.19217	0.1921	0.19157	0.19161	0.193	0.19242	0.19361	0.19378	0.19409	0.19398
0.01951	0.19167	0.19194	0.19213	0.1921	0.1915	0.19161	0.19292	0.19242	0.1937	0.19378	0.19396	0.19399
0.01955	0.19148	0.19194	0.19224	0.1921	0.1916	0.19161	0.19284	0.19242	0.19372	0.19378	0.194	0.19399
0.0196	0.19147	0.19194	0.19236	0.1921	0.19152	0.19161	0.19286	0.19242	0.19379	0.19378	0.19394	0.19399
0.01965	0.19153	0.19194	0.19229	0.1921	0.19168	0.19161	0.19279	0.19242	0.19381	0.19378	0.19401	0.19399
0.01969	0.19174	0.19194	0.1923	0.1921	0.19173	0.19161	0.19282	0.19242	0.19376	0.19378	0.1941	0.194
0.01974	0.1917	0.19194	0.19224	0.1921	0.1915	0.19161	0.19281	0.19242	0.19382	0.19378	0.1939	0.194
0.01979	0.19169	0.19194	0.19235	0.1921	0.19153	0.19161	0.19272	0.19242	0.19382	0.19378	0.19393	0.194
0.01982	0.19168	0.19194	0.19244	0.1921	0.19159	0.19161	0.19293	0.19242	0.19373	0.19378	0.19401	0.194
0.01988	0.19165	0.19194	0.19243	0.1921	0.19143	0.19161	0.1929	0.19242	0.1936	0.19379	0.19405	0.19401
0.01992	0.19159	0.19194	0.19227	0.1921	0.19145	0.19161	0.19282	0.19242	0.19363	0.19379	0.19412	0.19401
0.01998	0.19165	0.19194	0.19222	0.1921	0.19151	0.19161	0.19289	0.19242	0.19368	0.19379	0.19397	0.19401
0.02001	0.19161	0.19194	0.1922	0.1921	0.19163	0.19161	0.19284	0.19242	0.19373	0.19379	0.19391	0.19401
0.02006	0.1916	0.19194	0.19222	0.1921	0.19157	0.19161	0.19282	0.19242	0.19375	0.19379	0.19404	0.19402
0.02011	0.19168	0.19194	0.19223	0.1921	0.19151	0.19161	0.19289	0.19242	0.19369	0.19379	0.19408	0.19402
0.02015	0.19157	0.19194	0.19229	0.1921	0.19144	0.19161	0.19283	0.19242	0.19372	0.19379	0.19412	0.19402
0.0202	0.19176	0.19194	0.19229	0.1921	0.19156	0.19161	0.19281	0.19242	0.19378	0.19379	0.1941	0.19402
0.02025	0.19173	0.19194	0.19232	0.1921	0.19162	0.19161	0.19288	0.19242	0.19367	0.19379	0.19411	0.19403
0.0203	0.19162	0.19194	0.19225	0.1921	0.19152	0.19161	0.19289	0.19242	0.19369	0.19379	0.19426	0.19403
0.02035	0.19152	0.19194	0.19226	0.1921	0.19145	0.19161	0.1929	0.19242	0.19364	0.19379	0.19416	0.19403
0.02039	0.1917	0.19194	0.19236	0.1921	0.19149	0.19161	0.19296	0.19242	0.19362	0.19379	0.19424	0.19403
0.02044	0.19167	0.19194	0.19236	0.1921	0.19147	0.19161	0.193	0.19242	0.19379	0.19379	0.1942	0.19404
0.02049	0.19183	0.19194	0.1923	0.1921	0.1915	0.19161	0.19294	0.19242	0.19379	0.19379	0.19423	0.19404
0.02054	0.1918	0.19194	0.19235	0.1921	0.19152	0.19161	0.19299	0.19242	0.19377	0.19379	0.19422	0.19404
0.02059	0.19172	0.19194	0.19233	0.1921	0.19158	0.19161	0.19288	0.19242	0.19381	0.19379	0.19412	0.19405
0.02063	0.19167	0.19194	0.19231	0.1921	0.19155	0.19161	0.19296	0.19242	0.19378	0.19379	0.1941	0.19405
0.02067	0.19175	0.19194	0.19232	0.1921	0.19165	0.19161	0.19282	0.19242	0.19364	0.19379	0.19411	0.19405
0.02073	0.19168	0.19194	0.19225	0.1921	0.19149	0.19161	0.19286	0.19242	0.19365	0.19379	0.19416	0.19405
0.02077	0.19158	0.19194	0.19229	0.1921	0.19151	0.19161	0.19287	0.19242	0.19361	0.1938	0.19424	0.19406
0.02083	0.19159	0.19194	0.1922	0.1921	0.19159	0.19161	0.19283	0.19242	0.19369	0.1938	0.19433	0.19406
0.02088	0.19162	0.19194	0.19231	0.1921	0.19137	0.19161	0.19294	0.19242	0.19378	0.1938	0.19425	0.19406
0.02092	0.1917	0.19194	0.1923	0.1921	0.19144	0.19161	0.19303	0.19242	0.19382	0.1938	0.19416	0.19406
0.02098	0.19179	0.19194	0.19236	0.1921	0.19142	0.19161	0.19296	0.19242	0.19383	0.1938	0.1941	0.19407
0.02101	0.19161	0.19194	0.19231	0.1921	0.19144	0.19161	0.19297	0.19242	0.19375	0.1938	0.19414	0.19407
0.02106	0.19164	0.19194	0.19229	0.1921	0.19155	0.19161	0.19288	0.19242	0.19382	0.1938	0.19418	0.19407
0.02111	0.19168	0.19194	0.19233	0.1921	0.1915	0.19161	0.19273	0.19242	0.19378	0.1938	0.19422	0.19407
0.02116	0.19163	0.19194	0.19226	0.1921	0.19157	0.19161	0.19281	0.19242	0.19378	0.1938	0.19416	0.19408
0.02121	0.19172	0.19194	0.1923	0.1921	0.19158	0.19161	0.19293	0.19242	0.1939	0.1938	0.19426	0.19408
0.02126	0.19173	0.19194	0.19239	0.1921	0.1916	0.19161	0.1929	0.19242	0.19383	0.1938	0.19433	0.19408
0.02131	0.19174	0.19194	0.19236	0.1921	0.19155	0.19161	0.19281	0.19242	0.19366	0.1938	0.1943	0.19409
0.02136	0.19165	0.19194	0.19238	0.1921	0.19159	0.19161	0.19274	0.19242	0.19372	0.1938	0.19418	0.19409
0.02141	0.19168	0.19194	0.19228	0.1921	0.19157	0.19161	0.19289	0.19242	0.19369	0.1938	0.19415	0.19409
0.02146	0.19176	0.19194	0.19228	0.1921	0.19156	0.19161	0.1929	0.19242	0.1938	0.1938	0.19425	0.19409
0.02151	0.19177	0.19194	0.1924	0.1921	0.19147	0.19161	0.19298	0.19242	0.19378	0.1938	0.19429	0.1941
0.02156	0.19176	0.19194	0.19223	0.1921	0.19149	0.19161	0.19299	0.19242	0.19375	0.1938	0.19434	0.1941
0.02161	0.19161	0.19194	0.19227	0.1921	0.1915	0.19161	0.19279	0.19242	0.19377	0.1938	0.19422	0.1941
0.02166	0.19159	0.19194	0.1923	0.1921	0.19162	0.19161	0.19271	0.19242	0.19392	0.1938	0.19426	0.1941
0.02171	0.19179	0.19194	0.19226	0.1921	0.19164	0.19161	0.19269	0.19242	0.19395	0.19381	0.19412	0.19411
0.02176	0.19185	0.19194	0.19224	0.1921	0.19137	0.19161	0.19284	0.19242	0.19381	0.19381	0.19415	0.19411
0.02181	0.19173	0.19194	0.19235	0.1921	0.19144	0.19161	0.19285	0.19242	0.19384	0.19381	0.19431	0.19411
0.02186	0.19183	0.19194	0.19244	0.1921	0.19154	0.19161	0.1929	0.19242	0.19389	0.19381	0.19424	0.19412
0.02191	0.19175	0.19194	0.19243	0.1921	0.19159	0.19161	0.19287	0.19242	0.19374	0.19381	0.19423	0.19412
0.02196	0.19178	0.19194	0.19238	0.1921	0.19139	0.19161	0.19276	0.19242	0.19371	0.19381	0.19417	0.19412
0.02201	0.19175	0.19194	0.19221	0.1921	0.1914	0.19161	0.19282	0.19242	0.19374	0.19381	0.19422	0.19412
0.02206	0.19171	0.19194	0.19221	0.1921	0.1914	0.19161	0.19284	0.19242	0.19369	0.19381	0.1942	0.19413
0.02211	0.19176	0.19194	0.1923	0.1921	0.19145	0.19161	0.19292	0.19242	0.19382	0.19381	0.19423	0.19413
0.02216	0.19177	0.19194	0.19235	0.1921	0.19158	0.19161	0.19293	0.19242	0.1938	0.19381	0.19437	0.19413
0.02221	0.1917	0.19194	0.19228	0.1921	0.19147	0.19161	0.19287	0.19242	0.19381	0.19381	0.19428	0.19414
0.02228	0.19167	0.19194	0.19229	0.1921	0.19152	0.19161	0.19282	0.19242	0.19387	0.19381	0.19425	0.19414
0.02233	0.19163	0.19194	0.19218	0.1921	0.19145	0.19161	0.19284	0.19242	0.19378	0.19381	0.19442	0.19414
0.02237	0.19166	0.19194	0.19229	0.1921	0.19161	0.19161	0.19288	0.19242	0.19376	0.19381	0.19435	0.19414
0.02243	0.19173	0.19194	0.19215	0.1921	0.1916	0.19161	0.19281	0.19242	0.19388	0.19381	0.19424	0.19415
0.02247	0.19173	0.19194	0.19228	0.1921	0.19157	0.19161	0.19284	0.19242	0.19387	0.19381	0.19419	0.19415
0.02253	0.19162	0.19194	0.19232	0.1921	0.19147	0.19161	0.19286	0.19242	0.19388	0.19381	0.19423	0.19415
0.02258	0.19162	0.19194	0.19226	0.1921	0.19158	0.19161	0.19284	0.19242	0.19385	0.19381	0.19425	0.19416
0.02262	0.19165	0.19194	0.19233	0.1921	0.19151	0.19161	0.19288	0.19242	0.19387	0.19381	0.19422	0.19416
0.02269	0.19158	0.19194	0.19236	0.1921	0.19146	0.19161	0.19295	0.19242	0.19395	0.19382	0.1943	0.19416
0.02274	0.19159	0.19194	0.19241	0.1921	0.19146	0.19161	0.19297	0.19242	0.19388	0.19382	0.19434	0.19416
0.02279	0.19156	0.19194	0.19239	0.1921	0.19137	0.19161	0.19299	0.19242	0.19386	0.19382	0.19433	0.19417
0.02284	0.19165	0.19194	0.19232	0.1921	0.19149	0.19161	0.19303	0.19242	0.19388	0.19382	0.19422	0.19417
0.02289	0.19165	0.19194	0.19228	0.1921	0.19147	0.19161	0.19299	0.19242	0.19388	0.19382	0.19425	0.19417
0.02295	0.19172	0.19194	0.1923	0.1921	0.19147	0.19161	0.19283	0.19242	0.19387	0.19382	0.19442	0.19418
0.023	0.19168	0.19194	0.19234	0.1921	0.19141	0.19161	0.19285	0.19242	0.19379	0.19382	0.19437	0.19418
0.02305	0.19161	0.19194	0.19241	0.1921	0.19144	0.19161	0.19275	0.19242	0.19389	0.19382	0.19435	0.19418
0.0231	0.19161	0.19194	0.19232	0.1921	0.19139	0.19161	0.19281	0.19242	0.19372	0.19382	0.19439	0.19418
0.02316	0.19166	0.19194	0.19238	0.1921	0.19138	0.19161	0.19282	0.19242	0.19385	0.19382	0.19431	0.19419
0.02321	0.19155	0.19194	0.19229	0.1921	0.1916	0.19161	0.19285	0.19242	0.19383	0.19382	0.19436	0.19419
0.02326	0.19163	0.19194	0.19235	0.1921	0.19157	0.19161	0.19285	0.19242	0.19386	0.19382	0.19441	0.19419
0.02331	0.19154	0.19194	0.1925	0.1921	0.19158	0.19161	0.19281	0.19242	0.19395	0.19382	0.19434	0.1942
0.02338	0.19166	0.19194	0.1925	0.1921	0.19153	0.19161	0.1929	0.19242	0.19381	0.19382	0.19444	0.1942
0.02343	0.19155	0.19194	0.19249	0.1921	0.19144	0.19161	0.19283	0.19242	0.19374	0.19382	0.19428	0.1942
0.02347	0.19168	0.19194	0.19239	0.1921	0.1913	0.19161	0.19287	0.19242	0.19385	0.19382	0.19428	0.19421
0.02354	0.19167	0.19194	0.19246	0.1921	0.1915	0.19161	0.19282	0.19242	0.19388	0.19382	0.19427	0.19421
0.02359	0.19166	0.19194	0.19254	0.1921	0.19149	0.19161	0.1928	0.19242	0.19391	0.19383	0.19417	0.19421
0.02364	0.19168	0.19194	0.19249	0.1921	0.19157	0.19161	0.19286	0.19242	0.19392	0.19383	0.19422	0.19421
0.0237	0.19172	0.19194	0.19239	0.1921	0.19174	0.19161	0.19284	0.19242	0.19396	0.19383	0.1943	0.19422
0.02375	0.19166	0.19194	0.19241	0.1921	0.19167	0.19161	0.19271	0.19242	0.19387	0.19383	0.19438	0.19422
0.0238	0.19163	0.19194	0.19243	0.1921	0.19157	0.19161	0.19289	0.19242	0.19382	0.19383	0.19433	0.19422
0.02386	0.19161	0.19194	0.19246	0.1921	0.19159	0.19161	0.19284	0.19242	0.19391	0.19383	0.19437	0.19423
0.02391	0.19162	0.19194	0.19263	0.1921	0.19159	0.19161	0.19277	0.19242	0.19385	0.19383	0.19415	0.19423
0.02396	0.1917	0.19194	0.19252	0.1921	0.19157	0.19161	0.19291	0.19242	0.19395	0.19383	0.19417	0.19423
0.02403	0.19173	0.19194	0.19249	0.1921	0.19148	0.19161	0.19283	0.19242	0.19392	0.19383	0.19432	0.19424
0.02407	0.19158	0.19194	0.19246	0.1921	0.19162	0.19161	0.1928	0.19242	0.19401	0.19383	0.19439	0.19424
0.02414	0.19162	0.19194	0.19243	0.1921	0.19164	0.19161	0.19282	0.19242	0.194	0.19383	0.19431	0.19424
0.02419	0.19162	0.19194	0.19254	0.1921	0.19167	0.19161	0.19286	0.19242	0.19393	0.19383	0.19439	0.19424
0.02425	0.1916	0.19194	0.19246	0.1921	0.19159	0.19161	0.19278	0.19242	0.19395	0.19383	0.19429	0.19425
0.0243	0.19165	0.19194	0.19257	0.1921	0.19153	0.19161	0.19278	0.19242	0.1939	0.19383	0.1942	0.19425
0.02435	0.19163	0.19194	0.19243	0.1921	0.19162	0.19161	0.19286	0.19242	0.19378	0.19383	0.19428	0.19425
0.02441	0.19162	0.19194	0.19242	0.1921	0.19156	0.19161	0.19282	0.19242	0.19388	0.19383	0.19424	0.19426
0.02446	0.19169	0.19194	0.19258	0.1921	0.19161	0.19161	0.19284	0.19242	0.19397	0.19383	0.19422	0.19426
0.02453	0.19163	0.19194	0.19249	0.1921	0.19167	0.19161	0.19284	0.19242	0.19406	0.19384	0.1942	0.19426
0.02458	0.19159	0.19194	0.1925	0.1921	0.19152	0.19161	0.19293	0.19242	0.19394	0.19384	0.19418	0.19427
0.02464	0.1916	0.19194	0.19243	0.1921	0.19155	0.19161	0.19283	0.19242	0.194	0.19384	0.19416	0.19427
0.02469	0.19162	0.19194	0.19248	0.1921	0.19158	0.19161	0.19286	0.19242	0.19412	0.19384	0.19433	0.19427
0.02475	0.19157	0.19194	0.1925	0.1921	0.19152	0.19161	0.19295	0.19242	0.19403	0.19384	0.19424	0.19428
0.0248	0.19167	0.19194	0.1924	0.1921	0.19133	0.19161	0.19286	0.19242	0.19396	0.19384	0.19443	0.19428
0.02486	0.19168	0.19194	0.19247	0.1921	0.19147	0.19161	0.19291	0.19242	0.19393	0.19384	0.19436	0.19428
0.02491	0.19156	0.19194	0.19248	0.1921	0.19158	0.19161	0.19295	0.19242	0.19404	0.19384	0.19429	0.19428
0.02498	0.19163	0.19194	0.1924	0.1921	0.19146	0.19161	0.1929	0.19242	0.19396	0.19384	0.19443	0.19429
0.02504	0.19161	0.19194	0.19239	0.1921	0.19145	0.19161	0.19307	0.19242	0.194	0.19384	0.19442	0.19429
0.02509	0.19162	0.19194	0.19249	0.1921	0.19167	0.19161	0.19292	0.19242	0.19405	0.19384	0.19445	0.19429
0.02515	0.19167	0.19194	0.19244	0.1921	0.19166	0.19161	0.19298	0.19242	0.194	0.19384	0.19437	0.1943
0.0252	0.19153	0.19194	0.1925	0.1921	0.1915	0.19161	0.19289	0.19242	0.19394	0.19384	0.19442	0.1943
0.02526	0.19145	0.19194	0.19263	0.1921	0.19157	0.19161	0.19286	0.19242	0.19392	0.19384	0.19437	0.1943
0.02533	0.1916	0.19194	0.19259	0.1921	0.19146	0.19161	0.19287	0.19242	0.19392	0.19384	0.19436	0.19431
0.02538	0.1916	0.19194	0.19263	0.1921	0.1914	0.19161	0.19295	0.19242	0.19398	0.19384	0.19429	0.19431
0.02544	0.19156	0.19194	0.19259	0.1921	0.19152	0.19161	0.19294	0.19242	0.19398	0.19384	0.1944	0.19431
0.02549	0.1915	0.19194	0.1926	0.1921	0.19158	0.19161	0.19295	0.19242	0.19393	0.19385	0.19431	0.19432
0.02555	0.19153	0.19194	0.19248	0.1921	0.19144	0.19161	0.1929	0.19242	0.19401	0.19385	0.19445	0.19432
0.02561	0.19159	0.19194	0.19239	0.1921	0.19151	0.19161	0.19299	0.19242	0.19395	0.19385	0.19447	0.19432
0.02566	0.19156	0.19194	0.1926	0.1921	0.19154	0.19161	0.19287	0.19242	0.19404	0.19385	0.19444	0.19433
0.02573	0.19162	0.19194	0.19252	0.1921	0.19147	0.19161	0.19287	0.19242	0.194	0.19385	0.1945	0.19433
0.02579	0.19156	0.19194	0.19247	0.1921	0.19142	0.19161	0.19287	0.19242	0.19386	0.19385	0.19455	0.19433
0.02584	0.19172	0.19194	0.19247	0.1921	0.19147	0.19161	0.19288	0.19242	0.194	0.19385	0.19447	0.19434
0.0259	0.19159	0.19194	0.19253	0.1921	0.19148	0.19161	0.19294	0.19242	0.19379	0.19385	0.19453	0.19434
0.02596	0.19182	0.19194	0.19253	0.1921	0.19139	0.19161	0.19286	0.19242	0.19372	0.19385	0.19444	0.19434
0.02603	0.1917	0.19194	0.19256	0.1921	0.19142	0.19161	0.19301	0.19242	0.19399	0.19385	0.19443	0.19435
0.02608	0.19145	0.19194	0.19245	0.1921	0.19136	0.19161	0.19297	0.19242	0.1939	0.19385	0.19446	0.19435
0.02614	0.19139	0.19194	0.19248	0.1921	0.19138	0.19161	0.19295	0.19242	0.19391	0.19385	0.1945	0.19435
0.0262	0.19153	0.19194	0.19254	0.1921	0.19139	0.19161	0.19299	0.19242	0.19386	0.19385	0.19439	0.19436
0.02626	0.19167	0.19194	0.19255	0.1921	0.19139	0.19161	0.19289	0.19242	0.1939	0.19385	0.19443	0.19436
0.02631	0.19155	0.19194	0.19261	0.1921	0.19152	0.19161	0.19297	0.19242	0.19386	0.19385	0.19451	0.19436
0.02637	0.19172	0.19194	0.19251	0.1921	0.19135	0.19161	0.19291	0.19242	0.19389	0.19385	0.19453	0.19436
0.02644	0.19163	0.19194	0.19247	0.1921	0.19149	0.19161	0.19287	0.19242	0.19381	0.19386	0.19443	0.19437
0.0265	0.19161	0.19194	0.19256	0.1921	0.1916	0.19161	0.19286	0.19242	0.19391	0.19386	0.19443	0.19437
0.02656	0.19158	0.19194	0.19256	0.1921	0.19148	0.19161	0.19291	0.19242	0.19384	0.19386	0.19442	0.19437
0.02661	0.1916	0.19194	0.19256	0.1921	0.19136	0.19161	0.19302	0.19242	0.19387	0.19386	0.1945	0.19438
0.02668	0.19155	0.19194	0.19244	0.1921	0.19142	0.19161	0.19298	0.19242	0.19396	0.19386	0.19448	0.19438
0.02674	0.19147	0.19194	0.19258	0.1921	0.1914	0.19161	0.19293	0.19242	0.19395	0.19386	0.19455	0.19438
0.0268	0.1916	0.19194	0.19249	0.1921	0.19153	0.19161	0.193	0.19242	0.19391	0.19386	0.1946	0.19439
0.02686	0.19159	0.19194	0.19259	0.1921	0.19143	0.19161	0.19297	0.19242	0.19384	0.19386	0.19455	0.19439
0.02693	0.19153	0.19194	0.1927	0.1921	0.19143	0.19161	0.19295	0.19242	0.19397	0.19386	0.19457	0.19439
0.02699	0.19165	0.19194	0.1926	0.1921	0.19154	0.19161	0.19297	0.19242	0.19387	0.19386	0.19461	0.1944
0.02704	0.19167	0.19194	0.19252	0.1921	0.19154	0.19161	0.19304	0.19242	0.19393	0.19386	0.19447	0.1944
0.0271	0.19168	0.19194	0.19254	0.1921	0.19154	0.19161	0.19298	0.19242	0.19398	0.19386	0.19442	0.1944
0.02716	0.19151	0.19194	0.1925	0.1921	0.19143	0.19161	0.19303	0.19242	0.19392	0.19386	0.1945	0.19441
0.02722	0.19151	0.19194	0.19254	0.1921	0.19152	0.19161	0.19295	0.19242	0.19399	0.19386	0.19443	0.19441
0.02729	0.19152	0.19194	0.19246	0.1921	0.19153	0.19161	0.19295	0.19242	0.19397	0.19386	0.19442	0.19441
0.02735	0.1916	0.19194	0.19246	0.1921	0.19151	0.19161	0.19303	0.19242	0.19386	0.19387	0.19451	0.19442
0.02741	0.19155	0.19194	0.19247	0.1921	0.19159	0.19161	0.19299	0.19242	0.19397	0.19387	0.19456	0.19442
0.02747	0.19149	0.19194	0.1925	0.1921	0.1916	0.19161	0.19292	0.19242	0.19389	0.19387	0.19446	0.19442
0.02754	0.19158	0.19194	0.1924	0.1921	0.1916	0.19161	0.19292	0.19242	0.19383	0.19387	0.19452	0.19443
0.0276	0.19151	0.19194	0.19238	0.1921	0.19168	0.19161	0.19281	0.19242	0.19381	0.19387	0.19452	0.19443
0.02766	0.19147	0.19194	0.19237	0.1921	0.19159	0.19161	0.19302	0.19242	0.19397	0.19387	0.1946	0.19443
0.02773	0.19159	0.19194	0.19246	0.1921	0.1916	0.19161	0.19314	0.19242	0.19389	0.19387	0.19452	0.19444
0.02779	0.19155	0.19194	0.19246	0.1921	0.19146	0.19161	0.19317	0.19242	0.19398	0.19387	0.19453	0.19444
0.02785	0.19162	0.19194	0.19252	0.1921	0.19152	0.19161	0.19303	0.19242	0.19394	0.19387	0.19458	0.19445
0.02791	0.19154	0.19194	0.19251	0.1921	0.19164	0.19161	0.19297	0.19242	0.19397	0.19387	0.19459	0.19445
0.02798	0.19162	0.19194	0.19253	0.1921	0.19186	0.19161	0.19297	0.19242	0.19394	0.19387	0.19458	0.19445
0.02804	0.19168	0.19194	0.19247	0.1921	0.19167	0.19161	0.19301	0.19242	0.19397	0.19387	0.19457	0.19446
0.0281	0.19165	0.19194	0.1926	0.1921	0.19156	0.19161	0.19307	0.19242	0.19392	0.19387	0.19464	0.19446
0.02816	0.19161	0.19194	0.19248	0.1921	0.1916	0.19161	0.19303	0.19242	0.19406	0.19387	0.19461	0.19446
0.02823	0.19148	0.19194	0.19246	0.1921	0.19167	0.19161	0.19311	0.19242	0.19399	0.19387	0.19468	0.19447
0.0283	0.19151	0.19194	0.19259	0.1921	0.19154	0.19161	0.19306	0.19242	0.19395	0.19388	0.19467	0.19447
0.02836	0.19144	0.19194	0.1925	0.1921	0.19154	0.19161	0.19304	0.19242	0.19391	0.19388	0.19471	0.19447
0.02842	0.19158	0.19194	0.1925	0.1921	0.19169	0.19161	0.193	0.19242	0.19396	0.19388	0.19459	0.19448
0.02849	0.19153	0.19194	0.19249	0.1921	0.19156	0.19161	0.19309	0.19242	0.19398	0.19388	0.19468	0.19448
0.02855	0.19147	0.19194	0.1925	0.1921	0.19153	0.19161	0.19303	0.19242	0.19392	0.19388	0.1947	0.19448
0.02861	0.19138	0.19194	0.19252	0.1921	0.1916	0.19161	0.19306	0.19242	0.19399	0.19388	0.19469	0.19449
0.02867	0.19151	0.19194	0.19253	0.1921	0.19155	0.19161	0.19305	0.19242	0.19398	0.19388	0.19471	0.19449
0.02875	0.1916	0.19194	0.19252	0.1921	0.19152	0.19161	0.19298	0.19242	0.1939	0.19388	0.19469	0.19449
0.02881	0.19155	0.19194	0.19245	0.1921	0.19169	0.19161	0.193	0.19242	0.19393	0.19388	0.19476	0.1945
0.02888	0.1916	0.19194	0.19242	0.1921	0.19157	0.19161	0.19297	0.19242	0.19388	0.19388	0.19464	0.1945
0.02894	0.19153	0.19194	0.19238	0.1921	0.19165	0.19161	0.193	0.19242	0.19383	0.19388	0.19465	0.1945
0.029	0.19147	0.19194	0.19252	0.1921	0.19162	0.19161	0.19304	0.19242	0.19396	0.19388	0.1947	0.19451
0.02908	0.19149	0.19194	0.19237	0.1921	0.19169	0.19161	0.19309	0.19242	0.194	0.19388	0.19456	0.19451
0.02914	0.19155	0.19194	0.19237	0.1921	0.19156	0.19161	0.19306	0.19242	0.19399	0.19388	0.19471	0.19452
0.0292	0.19162	0.19194	0.19245	0.1921	0.19148	0.19161	0.19294	0.19242	0.19389	0.19388	0.19464	0.19452
0.02926	0.19161	0.19194	0.1924	0.1921	0.1916	0.19161	0.19289	0.19242	0.19399	0.19389	0.19467	0.19452
0.02934	0.19149	0.19194	0.1925	0.1921	0.19173	0.19161	0.19289	0.19242	0.19394	0.19389	0.19462	0.19453
0.0294	0.19154	0.19194	0.19244	0.1921	0.19158	0.19161	0.19299	0.19242	0.19408	0.19389	0.19463	0.19453
0.02946	0.1916	0.19194	0.19248	0.1921	0.19179	0.19161	0.19296	0.19242	0.194	0.19389	0.19469	0.19453
0.02952	0.19162	0.19194	0.19246	0.1921	0.19166	0.19161	0.19296	0.19242	0.19398	0.19389	0.19461	0.19454
0.0296	0.19164	0.19194	0.19247	0.1921	0.19149	0.19161	0.19306	0.19242	0.194	0.19389	0.19464	0.19454
0.02966	0.19161	0.19194	0.19241	0.1921	0.19156	0.19161	0.1929	0.19242	0.19402	0.19389	0.19458	0.19454
0.02973	0.19163	0.19194	0.19246	0.1921	0.19168	0.19161	0.19293	0.19242	0.19385	0.19389	0.19454	0.19455
0.0298	0.19152	0.19194	0.19249	0.1921	0.19164	0.19161	0.19302	0.19242	0.19398	0.19389	0.19463	0.19455
0.02986	0.19154	0.19194	0.1925	0.1921	0.19157	0.19161	0.19295	0.19242	0.19395	0.19389	0.19467	0.19455
0.02994	0.19159	0.19194	0.19247	0.1921	0.19162	0.19161	0.19294	0.19242	0.19396	0.19389	0.19475	0.19456
0.03	0.19147	0.19194	0.19248	0.1921	0.19166	0.19161	0.19296	0.19242	0.19404	0.19389	0.19473	0.19456
0.03006	0.19145	0.19194	0.19262	0.1921	0.19161	0.19161	0.19292	0.19242	0.19401	0.19389	0.19468	0.19457
0.03014	0.19162	0.19194	0.1925	0.1921	0.19152	0.19161	0.19298	0.19242	0.19409	0.19389	0.19484	0.19457
0.0302	0.19162	0.19194	0.19256	0.1921	0.19157	0.19161	0.19289	0.19242	0.194	0.1939	0.19467	0.19457
0.03028	0.19159	0.19194	0.19261	0.1921	0.19161	0.19161	0.19294	0.19242	0.1939	0.1939	0.19475	0.19458
0.03034	0.19145	0.19194	0.19254	0.1921	0.19169	0.19161	0.19302	0.19242	0.19397	0.1939	0.19471	0.19458
0.03041	0.19165	0.19194	0.19247	0.1921	0.19178	0.19161	0.19307	0.19242	0.19389	0.1939	0.19476	0.19458
0.03047	0.19158	0.19194	0.1925	0.1921	0.19172	0.19161	0.19287	0.19242	0.19388	0.1939	0.1947	0.19459
0.03054	0.19163	0.19194	0.19256	0.1921	0.19178	0.19161	0.19292	0.19242	0.19382	0.1939	0.19461	0.19459
0.03061	0.19169	0.19194	0.19253	0.1921	0.19186	0.19161	0.19297	0.19242	0.1939	0.1939	0.19476	0.1946
0.03068	0.19175	0.19194	0.19251	0.1921	0.19185	0.19161	0.19295	0.19242	0.19383	0.1939	0.19483	0.1946
0.03075	0.19177	0.19194	0.1924	0.1921	0.1917	0.19161	0.1929	0.19242	0.19383	0.1939	0.19485	0.1946
0.03081	0.19157	0.19194	0.19245	0.1921	0.19167	0.19161	0.19284	0.19242	0.19394	0.1939	0.19471	0.19461
0.03089	0.19162	0.19194	0.19255	0.1921	0.19163	0.19161	0.19294	0.19242	0.19398	0.1939	0.19475	0.19461
0.03096	0.1917	0.19194	0.19241	0.1921	0.19176	0.19161	0.19296	0.19242	0.19381	0.1939	0.19478	0.19461
0.03103	0.19175	0.19194	0.19249	0.1921	0.19186	0.19161	0.19303	0.19242	0.19376	0.1939	0.19478	0.19462
0.0311	0.19162	0.19194	0.19249	0.1921	0.19168	0.19161	0.19285	0.19242	0.19384	0.1939	0.19462	0.19462
0.03116	0.19169	0.19194	0.1925	0.1921	0.19163	0.19161	0.19288	0.19242	0.19384	0.19391	0.1947	0.19463
0.03124	0.19172	0.19194	0.19257	0.1921	0.19166	0.19161	0.19288	0.19242	0.19384	0.19391	0.1947	0.19463
0.0313	0.19165	0.19194	0.19248	0.1921	0.19173	0.19161	0.19287	0.19242	0.19379	0.19391	0.19485	0.19463
0.03138	0.19165	0.19194	0.19254	0.1921	0.19163	0.19161	0.19287	0.19242	0.19378	0.19391	0.19482	0.19464
0.03145	0.19171	0.19194	0.19256	0.1921	0.19162	0.19161	0.19282	0.19242	0.19379	0.19391	0.19484	0.19464
0.03151	0.19182	0.19194	0.19252	0.1921	0.19173	0.19161	0.1928	0.19242	0.19384	0.19391	0.1948	0.19464
0.03159	0.19186	0.19194	0.19256	0.1921	0.19172	0.19161	0.19284	0.19242	0.19385	0.19391	0.19465	0.19465
0.03166	0.19186	0.19194	0.19257	0.1921	0.19171	0.19161	0.19289	0.19242	0.19386	0.19391	0.19475	0.19465
0.03173	0.19179	0.19194	0.19254	0.1921	0.19169	0.19161	0.19289	0.19242	0.19383	0.19391	0.19471	0.19466
0.0318	0.19191	0.19194	0.19251	0.1921	0.19175	0.19161	0.19292	0.19242	0.19379	0.19391	0.19473	0.19466
0.03188	0.19194	0.19194	0.19254	0.1921	0.19174	0.19161	0.19291	0.19242	0.19379	0.19391	0.19483	0.19466
0.03194	0.19184	0.19194	0.19263	0.1921	0.19169	0.19161	0.19296	0.19242	0.19383	0.19391	0.19487	0.19467
0.03201	0.19187	0.19194	0.19246	0.1921	0.19164	0.19161	0.19293	0.19242	0.19386	0.19391	0.19487	0.19467
0.03209	0.19179	0.19194	0.19257	0.1921	0.19171	0.19161	0.19295	0.19242	0.19375	0.19392	0.19485	0.19468
0.03216	0.19186	0.19194	0.19249	0.1921	0.19173	0.19161	0.19294	0.19242	0.19384	0.19392	0.19479	0.19468
0.03222	0.19192	0.19194	0.19248	0.1921	0.19182	0.19161	0.19295	0.19242	0.19381	0.19392	0.19477	0.19468
0.0323	0.19186	0.19194	0.19255	0.1921	0.19178	0.19161	0.19286	0.19242	0.19392	0.19392	0.19464	0.19469
0.03238	0.19186	0.19194	0.19254	0.1921	0.19182	0.19161	0.19286	0.19242	0.19397	0.19392	0.19465	0.19469
0.03245	0.19201	0.19194	0.19249	0.1921	0.19172	0.19161	0.19293	0.19242	0.19396	0.19392	0.19477	0.19469
0.03251	0.19192	0.19194	0.19253	0.1921	0.19169	0.19161	0.19297	0.19242	0.19393	0.19392	0.19484	0.1947
0.03259	0.19194	0.19194	0.19247	0.1921	0.19171	0.19161	0.19287	0.19242	0.19396	0.19392	0.19483	0.1947
0.03266	0.19184	0.19194	0.19258	0.1921	0.19177	0.19161	0.1929	0.19242	0.19393	0.19392	0.19486	0.19471
0.03274	0.19187	0.19194	0.19249	0.1921	0.19176	0.19161	0.19284	0.19242	0.19383	0.19392	0.19478	0.19471
0.03281	0.19184	0.19194	0.19245	0.1921	0.19191	0.19161	0.19294	0.19242	0.19387	0.19392	0.19477	0.19471
0.03289	0.19181	0.19194	0.1925	0.1921	0.19184	0.19161	0.19291	0.19242	0.19388	0.19392	0.19476	0.19472
0.03296	0.19195	0.19194	0.19234	0.1921	0.19173	0.19161	0.19287	0.19242	0.19391	0.19392	0.19483	0.19472
0.03302	0.19186	0.19194	0.1924	0.1921	0.19184	0.19161	0.19293	0.19242	0.19399	0.19393	0.1948	0.19473
0.0331	0.19185	0.19194	0.19237	0.1921	0.19172	0.19161	0.19288	0.19242	0.19395	0.19393	0.19493	0.19473
0.03318	0.19183	0.19194	0.19248	0.1921	0.19168	0.19161	0.19275	0.19242	0.19392	0.19393	0.19491	0.19473
0.03325	0.19185	0.19194	0.19254	0.1921	0.19171	0.19161	0.19295	0.19242	0.19394	0.19393	0.19484	0.19474
0.03333	0.19193	0.19194	0.19258	0.1921	0.19184	0.19161	0.1928	0.19242	0.19395	0.19393	0.19482	0.19474
0.0334	0.19182	0.19194	0.19232	0.1921	0.19181	0.19161	0.19281	0.19242	0.19398	0.19393	0.19478	0.19475
0.03347	0.19192	0.19194	0.19238	0.1921	0.1918	0.19161	0.1928	0.19242	0.19386	0.19393	0.19476	0.19475
0.03355	0.19198	0.19194	0.1925	0.1921	0.19176	0.19161	0.19288	0.19242	0.19386	0.19393	0.19474	0.19475
0.03363	0.19196	0.19194	0.19251	0.1921	0.19179	0.19161	0.19271	0.19242	0.19394	0.19393	0.19469	0.19476
0.0337	0.19196	0.19194	0.19238	0.1921	0.19173	0.19161	0.19268	0.19242	0.19388	0.19393	0.19469	0.19476
0.03377	0.19183	0.19194	0.19247	0.1921	0.19186	0.19161	0.19269	0.19242	0.19389	0.19393	0.19477	0.19477
0.03385	0.1919	0.19194	0.19248	0.1921	0.1918	0.19161	0.19275	0.19242	0.19389	0.19393	0.19476	0.19477
0.03392	0.19193	0.19194	0.19234	0.1921	0.19182	0.19161	0.19262	0.19242	0.1938	0.19393	0.19473	0.19477
0.034	0.19199	0.19194	0.19245	0.1921	0.19178	0.19161	0.19264	0.19242	0.19376	0.19394	0.19486	0.19478
0.03408	0.19201	0.19194	0.19249	0.1921	0.19174	0.19161	0.19277	0.19242	0.19371	0.19394	0.19477	0.19478
0.03415	0.19207	0.19194	0.1924	0.1921	0.19186	0.19161	0.19271	0.19242	0.19374	0.19394	0.19485	0.19479
0.03422	0.19185	0.19194	0.19235	0.1921	0.19173	0.19161	0.19263	0.19242	0.19377	0.19394	0.19482	0.19479
0.0343	0.19181	0.19194	0.19247	0.1921	0.19178	0.19161	0.19275	0.19242	0.19379	0.19394	0.19483	0.19479
0.03439	0.19179	0.19194	0.19243	0.1921	0.19164	0.19161	0.19283	0.19242	0.19376	0.19394	0.19476	0.1948
0.03446	0.19186	0.19194	0.1924	0.1921	0.19178	0.19161	0.19273	0.19242	0.19371	0.19394	0.19467	0.1948
0.03454	0.19192	0.19194	0.19244	0.1921	0.19185	0.19161	0.19272	0.19242	0.19374	0.19394	0.1948	0.19481
0.03461	0.19186	0.19194	0.1924	0.1921	0.19189	0.19161	0.19269	0.19242	0.19375	0.19394	0.19475	0.19481
0.03469	0.192	0.19194	0.19245	0.1921	0.19184	0.19161	0.19275	0.19242	0.19381	0.19394	0.19474	0.19481
0.03476	0.19197	0.19194	0.19249	0.1921	0.19182	0.19161	0.19268	0.19242	0.1938	0.19394	0.19477	0.19482
0.03484	0.19193	0.19194	0.19246	0.1921	0.19186	0.19161	0.19265	0.19242	0.19367	0.19394	0.19465	0.19482
0.03492	0.19193	0.19194	0.19244	0.1921	0.19189	0.19161	0.1927	0.19242	0.19366	0.19395	0.19466	0.19483
0.035	0.19175	0.19194	0.19228	0.1921	0.1919	0.19161	0.19278	0.19242	0.19355	0.19395	0.19479	0.19483
0.03508	0.19191	0.19194	0.19237	0.1921	0.19184	0.19161	0.19269	0.19242	0.19373	0.19395	0.19487	0.19484
0.03515	0.19184	0.19194	0.19235	0.1921	0.1919	0.19161	0.19274	0.19242	0.19377	0.19395	0.19482	0.19484
0.03524	0.19175	0.19194	0.19231	0.1921	0.19192	0.19161	0.19279	0.19242	0.19366	0.19395	0.19483	0.19484
0.03531	0.19184	0.19194	0.19228	0.1921	0.19178	0.19161	0.19274	0.19242	0.19367	0.19395	0.19484	0.19485
0.03539	0.19171	0.19194	0.19221	0.1921	0.19185	0.19161	0.19274	0.19242	0.19373	0.19395	0.19497	0.19485
0.03546	0.19181	0.19194	0.19223	0.1921	0.19191	0.19161	0.19283	0.19242	0.19375	0.19395	0.19494	0.19486
0.03555	0.19194	0.19194	0.19228	0.1921	0.19198	0.19161	0.19268	0.19242	0.19366	0.19395	0.19478	0.19486
0.03562	0.1917	0.19194	0.19231	0.1921	0.19187	0.19161	0.19277	0.19242	0.19352	0.19395	0.19484	0.19487
0.0357	0.19165	0.19194	0.19237	0.1921	0.19177	0.19161	0.19272	0.19242	0.19368	0.19395	0.19487	0.19487
0.03579	0.19181	0.19194	0.19223	0.1921	0.19184	0.19161	0.19277	0.19242	0.19366	0.19395	0.19489	0.19487
0.03586	0.19174	0.19194	0.19219	0.1921	0.19195	0.19161	0.1927	0.19242	0.19359	0.19395	0.19489	0.19488
0.03594	0.1917	0.19194	0.19233	0.1921	0.19184	0.19161	0.19279	0.19242	0.19374	0.19396	0.19492	0.19488
0.03603	0.1917	0.19194	0.19222	0.1921	0.19187	0.19161	0.19276	0.19242	0.19379	0.19396	0.19491	0.19489
0.0361	0.1917	0.19194	0.1922	0.1921	0.1918	0.19161	0.19283	0.19242	0.19366	0.19396	0.19482	0.19489
0.03619	0.19163	0.19194	0.19225	0.1921	0.19182	0.19161	0.19278	0.19242	0.19377	0.19396	0.19483	0.1949
0.03626	0.19177	0.19194	0.1923	0.1921	0.19178	0.19161	0.19269	0.19242	0.19387	0.19396	0.19478	0.1949
0.03635	0.19171	0.19194	0.19231	0.1921	0.19175	0.19161	0.19274	0.19242	0.19375	0.19396	0.19486	0.1949
0.03642	0.19172	0.19194	0.1922	0.1921	0.1919	0.19161	0.19273	0.19242	0.19364	0.19396	0.19482	0.19491
0.0365	0.19179	0.19194	0.19222	0.1921	0.19182	0.19161	0.19276	0.19242	0.19372	0.19396	0.19476	0.19491
0.03659	0.19162	0.19194	0.19226	0.1921	0.19185	0.19161	0.19284	0.19242	0.19366	0.19396	0.19484	0.19492
0.03666	0.19164	0.19194	0.19226	0.1921	0.19179	0.19161	0.19273	0.19242	0.19366	0.19396	0.1948	0.19492
0.03675	0.19163	0.19194	0.19222	0.1921	0.19178	0.19161	0.19275	0.19242	0.19349	0.19396	0.19481	0.19493
0.03682	0.19177	0.19194	0.1922	0.1921	0.19183	0.19161	0.19279	0.19242	0.19363	0.19396	0.19478	0.19493
0.03691	0.19169	0.19194	0.19226	0.1921	0.19171	0.19161	0.19283	0.19242	0.19353	0.19397	0.19479	0.19493
0.03699	0.19173	0.19194	0.1922	0.1921	0.19179	0.19161	0.19279	0.19242	0.19353	0.19397	0.19486	0.19494
0.03707	0.19178	0.19194	0.19238	0.1921	0.19174	0.19161	0.19273	0.19242	0.19351	0.19397	0.1948	0.19494
0.03716	0.19186	0.19194	0.19231	0.1921	0.19172	0.19161	0.19277	0.19242	0.19345	0.19397	0.19484	0.19495
0.03724	0.19178	0.19194	0.19221	0.1921	0.19185	0.19161	0.19271	0.19242	0.19363	0.19397	0.19476	0.19495
0.03732	0.19174	0.19194	0.19231	0.1921	0.19183	0.19161	0.19267	0.19242	0.19348	0.19397	0.19485	0.19496
0.0374	0.19182	0.19194	0.19231	0.1921	0.19176	0.19161	0.19269	0.19242	0.19361	0.19397	0.1947	0.19496
0.03749	0.1917	0.19194	0.19224	0.1921	0.19185	0.19161	0.19277	0.19242	0.19359	0.19397	0.19473	0.19496
0.03757	0.19164	0.19194	0.19224	0.1921	0.19188	0.19161	0.19287	0.19242	0.19346	0.19397	0.19492	0.19497
0.03765	0.19181	0.19194	0.19219	0.1921	0.19189	0.19161	0.19278	0.19242	0.19351	0.19397	0.19494	0.19497
0.03774	0.19178	0.19194	0.19219	0.1921	0.19178	0.19161	0.19295	0.19242	0.19363	0.19397	0.19488	0.19498
0.03782	0.19174	0.19194	0.19224	0.1921	0.19184	0.19161	0.19283	0.19242	0.1935	0.19398	0.19481	0.19498
0.0379	0.19162	0.19194	0.19226	0.1921	0.19178	0.19161	0.19279	0.19242	0.19357	0.19398	0.19496	0.19499
0.03799	0.19177	0.19194	0.19216	0.1921	0.19178	0.19161	0.19294	0.19242	0.19362	0.19398	0.19486	0.19499
0.03807	0.19181	0.19194	0.19231	0.1921	0.19179	0.19161	0.19293	0.19242	0.19353	0.19398	0.1949	0.195
0.03816	0.19181	0.19194	0.19231	0.1921	0.1918	0.19161	0.19291	0.19242	0.19339	0.19398	0.1948	0.195
0.03824	0.19175	0.19194	0.19216	0.1921	0.19177	0.19161	0.19305	0.19242	0.19358	0.19398	0.1948	0.195
0.03832	0.19174	0.19194	0.19216	0.1921	0.19171	0.19161	0.19296	0.19242	0.19356	0.19398	0.19486	0.19501
0.03841	0.19159	0.19194	0.19218	0.1921	0.19176	0.19161	0.19287	0.19242	0.19344	0.19398	0.19481	0.19501
0.0385	0.19162	0.19194	0.19223	0.1921	0.19177	0.19161	0.19284	0.19242	0.1936	0.19398	0.19483	0.19502
0.03857	0.19172	0.19194	0.19229	0.1921	0.19155	0.19161	0.19295	0.19242	0.19353	0.19398	0.1949	0.19502
0.03866	0.19162	0.19194	0.1923	0.1921	0.19162	0.19161	0.19298	0.19242	0.19352	0.19398	0.19487	0.19503
0.03875	0.19161	0.19194	0.19227	0.1921	0.19174	0.19161	0.19301	0.19242	0.19349	0.19399	0.19485	0.19503
0.03884	0.19172	0.19194	0.19233	0.1921	0.19182	0.19161	0.19296	0.19242	0.19347	0.19399	0.19487	0.19504
0.03893	0.19166	0.19194	0.19235	0.1921	0.19183	0.19161	0.19297	0.19242	0.19346	0.19399	0.19487	0.19504
0.03901	0.19169	0.19194	0.1924	0.1921	0.1919	0.19161	0.19305	0.19242	0.19337	0.19399	0.19492	0.19505
0.0391	0.19169	0.19194	0.19235	0.1921	0.1918	0.19161	0.19302	0.19242	0.19353	0.19399	0.19495	0.19505
0.03918	0.19172	0.19194	0.19236	0.1921	0.1918	0.19161	0.19304	0.19242	0.19352	0.19399	0.19493	0.19505
0.03926	0.19171	0.19194	0.19237	0.1921	0.19161	0.19161	0.19302	0.19242	0.19358	0.19399	0.19493	0.19506
0.03935	0.1917	0.19194	0.19232	0.1921	0.19165	0.19161	0.19288	0.19242	0.19357	0.19399	0.19486	0.19506
0.03944	0.19164	0.19194	0.19244	0.1921	0.19175	0.19161	0.19296	0.19242	0.1935	0.19399	0.19487	0.19507
0.03952	0.19158	0.19194	0.19241	0.1921	0.19179	0.19161	0.19292	0.19242	0.19355	0.19399	0.19481	0.19507
0.03961	0.19165	0.19194	0.19237	0.1921	0.19188	0.19161	0.1929	0.19242	0.19356	0.19399	0.19498	0.19508
0.0397	0.19189	0.19194	0.19233	0.1921	0.19168	0.19161	0.19285	0.19242	0.19361	0.19399	0.1949	0.19508
0.03979	0.19185	0.19194	0.19222	0.1921	0.19177	0.19161	0.1929	0.19242	0.19365	0.194	0.19487	0.19509
0.03988	0.1917	0.19194	0.19221	0.1921	0.19192	0.19161	0.19304	0.19242	0.19358	0.194	0.19487	0.19509
0.03996	0.19172	0.19194	0.19235	0.1921	0.19185	0.19161	0.19306	0.19242	0.19352	0.194	0.19481	0.1951
0.04005	0.19187	0.19194	0.1923	0.1921	0.19183	0.19161	0.19297	0.19242	0.19355	0.194	0.19478	0.1951
0.04014	0.19179	0.19194	0.19237	0.1921	0.19181	0.19161	0.1929	0.19242	0.19351	0.194	0.19485	0.1951
0.04022	0.1918	0.19194	0.19247	0.1921	0.19179	0.19161	0.19297	0.19242	0.19356	0.194	0.19477	0.19511
0.04033	0.19178	0.19194	0.19234	0.1921	0.19191	0.19161	0.19291	0.19242	0.1935	0.194	0.19485	0.19511
0.04041	0.19179	0.19194	0.19227	0.1921	0.19187	0.19161	0.19295	0.19242	0.19356	0.194	0.19475	0.19512
0.0405	0.19167	0.19194	0.19234	0.1921	0.19185	0.19161	0.19303	0.19242	0.19361	0.194	0.19475	0.19512
0.04059	0.1918	0.19194	0.19225	0.1921	0.19183	0.19161	0.19307	0.19242	0.19357	0.194	0.19476	0.19513
0.04068	0.19187	0.19194	0.19231	0.1921	0.19185	0.19161	0.19295	0.19242	0.19349	0.19401	0.19484	0.19513
0.04076	0.1918	0.19194	0.19228	0.1921	0.19192	0.19161	0.19296	0.19242	0.19351	0.19401	0.19489	0.19514
0.04085	0.19176	0.19194	0.19235	0.1921	0.19193	0.19161	0.19291	0.19242	0.19353	0.19401	0.19478	0.19514
0.04095	0.19186	0.19194	0.19216	0.1921	0.19188	0.19161	0.19294	0.19242	0.19343	0.19401	0.1948	0.19515
0.04104	0.1918	0.19194	0.19222	0.1921	0.19188	0.19161	0.19294	0.19242	0.1935	0.19401	0.19472	0.19515
0.04113	0.19184	0.19194	0.1922	0.1921	0.19183	0.19161	0.19305	0.19242	0.1935	0.19401	0.1948	0.19516
0.04121	0.19187	0.19194	0.19214	0.1921	0.19177	0.19161	0.19292	0.19242	0.19351	0.19401	0.19477	0.19516
0.04131	0.1919	0.19194	0.19218	0.1921	0.19173	0.19161	0.19293	0.19242	0.19351	0.19401	0.1948	0.19517
0.0414	0.19194	0.19194	0.19229	0.1921	0.19173	0.19161	0.19294	0.19242	0.1935	0.19401	0.19474	0.19517
0.04149	0.19194	0.19194	0.19228	0.1921	0.19186	0.19161	0.19293	0.19242	0.19353	0.19401	0.1948	0.19518
0.04158	0.19196	0.19194	0.1922	0.1921	0.19177	0.19161	0.19287	0.19242	0.19353	0.19401	0.19478	0.19518
0.04167	0.19192	0.19194	0.19214	0.1921	0.19184	0.19161	0.19287	0.19242	0.19356	0.19402	0.19491	0.19519
0.04176	0.1919	0.19194	0.19223	0.1921	0.19176	0.19161	0.19289	0.19242	0.19353	0.19402	0.19489	0.19519
0.04185	0.19196	0.19194	0.19219	0.1921	0.19189	0.19161	0.19287	0.19242	0.19342	0.19402	0.19484	0.1952
0.04195	0.19211	0.19194	0.19211	0.1921	0.1919	0.19161	0.19287	0.19242	0.19339	0.19402	0.19481	0.1952
0.04204	0.19192	0.19194	0.19214	0.1921	0.19182	0.19161	0.1929	0.19242	0.19343	0.19402	0.1949	0.19521
0.04214	0.19196	0.19194	0.19222	0.1921	0.19187	0.19161	0.19299	0.19242	0.19352	0.19402	0.1949	0.19521
0.04222	0.19215	0.19194	0.19225	0.1921	0.19202	0.19161	0.1929	0.19242	0.19361	0.19402	0.19492	0.19521
0.04231	0.19204	0.19194	0.19223	0.1921	0.19189	0.19161	0.19296	0.19242	0.19354	0.19402	0.1949	0.19522
0.04241	0.19196	0.19194	0.19216	0.1921	0.19177	0.19161	0.19293	0.19242	0.19353	0.19402	0.19491	0.19522
0.0425	0.19205	0.19194	0.19232	0.1921	0.19194	0.19161	0.1929	0.19242	0.19347	0.19402	0.19487	0.19523
0.0426	0.19204	0.19194	0.19227	0.1921	0.19194	0.19161	0.19286	0.19242	0.19357	0.19403	0.195	0.19523
0.04269	0.19203	0.19194	0.19215	0.1921	0.19192	0.19161	0.19282	0.19242	0.19358	0.19403	0.19494	0.19524
0.04279	0.19191	0.19194	0.1922	0.1921	0.19187	0.19161	0.19281	0.19242	0.19361	0.19403	0.19476	0.19524
0.04288	0.19195	0.19194	0.19224	0.1921	0.19187	0.19161	0.19282	0.19242	0.19383	0.19403	0.1948	0.19525
0.04297	0.19195	0.19194	0.19231	0.1921	0.19192	0.19161	0.19287	0.19242	0.19395	0.19403	0.19488	0.19525
0.04306	0.19179	0.19194	0.19212	0.1921	0.19196	0.19161	0.19285	0.19242	0.1939	0.19403	0.19494	0.19526
0.04316	0.19201	0.19194	0.19218	0.1921	0.19186	0.19161	0.19283	0.19242	0.19395	0.19403	0.19489	0.19526
0.04326	0.19195	0.19194	0.19223	0.1921	0.19189	0.19161	0.19273	0.19242	0.19399	0.19403	0.19484	0.19527
0.04335	0.19189	0.19194	0.19227	0.1921	0.19188	0.19161	0.19279	0.19242	0.19409	0.19403	0.19494	0.19527
0.04345	0.19203	0.19194	0.19216	0.1921	0.19185	0.19161	0.19275	0.19242	0.19406	0.19403	0.19494	0.19528
0.04354	0.19205	0.19194	0.1921	0.1921	0.19185	0.19161	0.19283	0.19242	0.19408	0.19403	0.19492	0.19528
0.04364	0.19203	0.19194	0.19216	0.1921	0.19189	0.19161	0.19284	0.19242	0.1941	0.19404	0.19493	0.19529
0.04374	0.19183	0.19194	0.19218	0.1921	0.1918	0.19161	0.19286	0.19242	0.19416	0.19404	0.19488	0.19529
0.04383	0.19175	0.19194	0.19216	0.1921	0.19177	0.19161	0.19279	0.19242	0.19413	0.19404	0.19489	0.1953
0.04392	0.19199	0.19194	0.19215	0.1921	0.19176	0.19161	0.19284	0.19242	0.19411	0.19404	0.19479	0.1953
0.04403	0.19195	0.19194	0.19224	0.1921	0.1918	0.19161	0.19286	0.19242	0.19408	0.19404	0.19489	0.19531
0.04412	0.19187	0.19194	0.19229	0.1921	0.19185	0.19161	0.19288	0.19242	0.19413	0.19404	0.19494	0.19531
0.04421	0.19194	0.19194	0.19216	0.1921	0.19186	0.19161	0.19285	0.19242	0.19428	0.19404	0.19497	0.19532
0.04431	0.19193	0.19194	0.19214	0.1921	0.19186	0.19161	0.19271	0.19242	0.19433	0.19404	0.19493	0.19532
0.04441	0.19183	0.19194	0.19211	0.1921	0.19187	0.19161	0.1927	0.19242	0.19435	0.19404	0.19487	0.19533
0.04451	0.19199	0.19194	0.19216	0.1921	0.19186	0.19161	0.19278	0.19242	0.19427	0.19405	0.19484	0.19533
0.0446	0.19193	0.19194	0.19222	0.1921	0.19183	0.19161	0.19282	0.19242	0.19431	0.19405	0.19492	0.19534
0.0447	0.19184	0.19194	0.19209	0.1921	0.1919	0.19161	0.19282	0.19242	0.19423	0.19405	0.19485	0.19534
0.0448	0.19181	0.19194	0.19219	0.1921	0.19197	0.19161	0.19275	0.19242	0.19433	0.19405	0.19495	0.19535
0.0449	0.19187	0.19194	0.19219	0.1921	0.1919	0.19161	0.19281	0.19242	0.19432	0.19405	0.19499	0.19535
0.045	0.19185	0.19194	0.19228	0.1921	0.19195	0.19161	0.19275	0.19242	0.1943	0.19405	0.19501	0.19536
0.0451	0.19183	0.19194	0.19213	0.1921	0.19203	0.19161	0.19287	0.19242	0.19421	0.19405	0.19503	0.19537
0.0452	0.19182	0.19194	0.19227	0.1921	0.19192	0.19161	0.19291	0.19242	0.19422	0.19405	0.19502	0.19537
0.0453	0.19192	0.19194	0.19233	0.1921	0.19198	0.19161	0.19284	0.19242	0.19428	0.19405	0.19499	0.19538
0.04539	0.19178	0.19194	0.19224	0.1921	0.19197	0.19161	0.19285	0.19242	0.19425	0.19405	0.19508	0.19538
0.04549	0.19177	0.19194	0.19234	0.1921	0.19207	0.19161	0.19277	0.19242	0.19435	0.19406	0.19498	0.19539
0.04559	0.19176	0.19194	0.19225	0.1921	0.19198	0.19161	0.1928	0.19242	0.19429	0.19406	0.19501	0.19539
0.04569	0.19185	0.19194	0.19226	0.1921	0.19193	0.19161	0.19284	0.19242	0.19426	0.19406	0.19501	0.1954
0.04579	0.19173	0.19194	0.19236	0.1921	0.19198	0.19161	0.19281	0.19242	0.19419	0.19406	0.19499	0.1954
0.04589	0.19181	0.19194	0.19227	0.1921	0.19191	0.19161	0.1928	0.19242	0.19429	0.19406	0.19514	0.19541
0.04599	0.1918	0.19194	0.19231	0.1921	0.19194	0.19161	0.19275	0.19242	0.19424	0.19406	0.19518	0.19541
0.04609	0.19187	0.19194	0.19237	0.1921	0.19212	0.19161	0.19275	0.19242	0.19423	0.19406	0.19512	0.19542
0.0462	0.19183	0.19194	0.19246	0.1921	0.19195	0.19161	0.19274	0.19242	0.19414	0.19406	0.19514	0.19542
0.0463	0.19184	0.19194	0.19241	0.1921	0.19194	0.19161	0.19292	0.19242	0.19417	0.19406	0.19517	0.19543
0.0464	0.19181	0.19194	0.19238	0.1921	0.1921	0.19161	0.19284	0.19242	0.19409	0.19406	0.19523	0.19543
0.0465	0.19199	0.19194	0.19244	0.1921	0.1921	0.19161	0.19285	0.19242	0.19389	0.19407	0.19521	0.19544
0.0466	0.19187	0.19194	0.19238	0.1921	0.19209	0.19161	0.1929	0.19242	0.19383	0.19407	0.19521	0.19544
0.0467	0.19203	0.19194	0.19247	0.1921	0.19189	0.19161	0.19284	0.19242	0.19365	0.19407	0.19519	0.19545
0.0468	0.19192	0.19194	0.19238	0.1921	0.19194	0.19161	0.19278	0.19242	0.19373	0.19407	0.19523	0.19545
0.0469	0.19195	0.19194	0.19249	0.1921	0.19199	0.19161	0.19296	0.19242	0.19362	0.19407	0.19518	0.19546
0.04701	0.19189	0.19194	0.19248	0.1921	0.192	0.19161	0.19298	0.19242	0.19366	0.19407	0.19527	0.19546
0.04711	0.19191	0.19194	0.19241	0.1921	0.19202	0.19161	0.19273	0.19242	0.19356	0.19407	0.1952	0.19547
0.04721	0.1919	0.19194	0.19246	0.1921	0.19197	0.19161	0.19288	0.19242	0.19351	0.19407	0.19522	0.19548
0.04731	0.19176	0.19194	0.19249	0.1921	0.19198	0.19161	0.1929	0.19242	0.19354	0.19407	0.19536	0.19548
0.04743	0.19187	0.19194	0.19245	0.1921	0.19194	0.19161	0.19276	0.19242	0.1935	0.19408	0.19541	0.19549
0.04752	0.19184	0.19194	0.19245	0.1921	0.19192	0.19161	0.19277	0.19242	0.1934	0.19408	0.19535	0.19549
0.04763	0.19185	0.19194	0.19244	0.1921	0.19201	0.19161	0.19281	0.19242	0.19344	0.19408	0.19527	0.1955
0.04774	0.19194	0.19194	0.19237	0.1921	0.19189	0.19161	0.19278	0.19242	0.19351	0.19408	0.19521	0.1955
0.04784	0.19184	0.19194	0.19243	0.1921	0.19197	0.19161	0.19272	0.19242	0.19343	0.19408	0.1953	0.19551
0.04794	0.19182	0.19194	0.19244	0.1921	0.19194	0.19161	0.19275	0.19242	0.19351	0.19408	0.19531	0.19551
0.04805	0.1919	0.19194	0.1924	0.1921	0.19184	0.19161	0.19282	0.19242	0.19342	0.19408	0.19546	0.19552
0.04815	0.19195	0.19194	0.19223	0.1921	0.19179	0.19161	0.19283	0.19242	0.19349	0.19408	0.19528	0.19552
0.04825	0.19179	0.19194	0.19232	0.1921	0.19185	0.19161	0.19287	0.19242	0.1935	0.19408	0.19547	0.19553
0.04836	0.19171	0.19194	0.19239	0.1921	0.19176	0.19161	0.19278	0.19242	0.1935	0.19408	0.19545	0.19553
0.04846	0.19182	0.19194	0.19237	0.1921	0.19176	0.19161	0.1928	0.19242	0.1936	0.19409	0.19544	0.19554
0.04858	0.1919	0.19194	0.19231	0.1921	0.19187	0.19161	0.19276	0.19242	0.19343	0.19409	0.19542	0.19555
0.04868	0.19183	0.19194	0.19233	0.1921	0.19179	0.19161	0.19267	0.19242	0.19338	0.19409	0.1955	0.19555
0.04879	0.19198	0.19194	0.19233	0.1921	0.19175	0.19161	0.19274	0.19242	0.19345	0.19409	0.19544	0.19556
0.04889	0.19184	0.19194	0.19237	0.1921	0.19183	0.19161	0.1927	0.19242	0.19338	0.19409	0.19546	0.19556
0.049	0.19188	0.19194	0.19244	0.1921	0.19169	0.19161	0.19267	0.19242	0.19347	0.19409	0.19555	0.19557
0.0491	0.19207	0.19194	0.19238	0.1921	0.19176	0.19161	0.19271	0.19242	0.19344	0.19409	0.19538	0.19557
0.04921	0.19195	0.19194	0.19239	0.1921	0.19177	0.19161	0.19278	0.19242	0.19349	0.19409	0.19543	0.19558
0.04933	0.19196	0.19194	0.1924	0.1921	0.19196	0.19161	0.19277	0.19242	0.1933	0.19409	0.19542	0.19558
0.04942	0.19196	0.19194	0.1924	0.1921	0.19187	0.19161	0.1928	0.19242	0.19346	0.1941	0.19543	0.19559
0.04954	0.19199	0.19194	0.19229	0.1921	0.19196	0.19161	0.19268	0.19242	0.19344	0.1941	0.19539	0.1956
0.04964	0.19185	0.19194	0.19232	0.1921	0.19187	0.19161	0.1928	0.19242	0.19341	0.1941	0.19532	0.1956
0.04975	0.19192	0.19194	0.19239	0.1921	0.19176	0.19161	0.19276	0.19242	0.19339	0.1941	0.19549	0.19561
0.04986	0.19197	0.19194	0.19236	0.1921	0.1919	0.19161	0.19277	0.19242	0.1935	0.1941	0.19542	0.19561
0.04996	0.19203	0.19194	0.19234	0.1921	0.19189	0.19161	0.19275	0.19242	0.19345	0.1941	0.19539	0.19562
0.05008	0.19197	0.19194	0.19235	0.1921	0.19183	0.19161	0.1928	0.19242	0.19345	0.1941	0.19552	0.19562
0.05019	0.19202	0.19194	0.19236	0.1921	0.19179	0.19161	0.19283	0.19242	0.19342	0.1941	0.19545	0.19563
0.0503	0.19201	0.19194	0.1923	0.1921	0.1918	0.19161	0.1927	0.19242	0.19342	0.1941	0.19548	0.19563
0.0504	0.19197	0.19194	0.19235	0.1921	0.19175	0.19161	0.19281	0.19242	0.19337	0.19411	0.1955	0.19564
0.05051	0.19204	0.19194	0.19241	0.1921	0.19176	0.19161	0.1929	0.19242	0.19334	0.19411	0.1954	0.19565
0.05063	0.19206	0.19194	0.19229	0.1921	0.19187	0.19161	0.19284	0.19242	0.19341	0.19411	0.19549	0.19565
0.05074	0.19196	0.19194	0.19236	0.1921	0.19193	0.19161	0.19263	0.19242	0.19341	0.19411	0.19545	0.19566
0.05085	0.192	0.19194	0.19232	0.1921	0.19178	0.19161	0.19272	0.19242	0.19339	0.19411	0.19546	0.19566
0.05096	0.19198	0.19194	0.19233	0.1921	0.19173	0.19161	0.19281	0.19242	0.19345	0.19411	0.1955	0.19567
0.05106	0.19204	0.19194	0.19225	0.1921	0.19189	0.19161	0.19279	0.19242	0.19341	0.19411	0.19546	0.19567
0.05117	0.19205	0.19194	0.19234	0.1921	0.19182	0.19161	0.19275	0.19242	0.19345	0.19411	0.19544	0.19568
0.05129	0.19201	0.19194	0.19234	0.1921	0.19191	0.19161	0.19275	0.19242	0.19343	0.19411	0.19548	0.19569
0.0514	0.19203	0.19194	0.19241	0.1921	0.19182	0.19161	0.19278	0.19242	0.19351	0.19412	0.19556	0.19569
0.05151	0.19196	0.19194	0.1924	0.1921	0.19198	0.19161	0.19286	0.19242	0.19343	0.19412	0.19556	0.1957
0.05162	0.19203	0.19194	0.19243	0.1921	0.19203	0.19161	0.19277	0.19242	0.19333	0.19412	0.19559	0.1957
0.05174	0.19212	0.19194	0.19233	0.1921	0.19207	0.19161	0.19277	0.19242	0.19344	0.19412	0.19564	0.19571
0.05185	0.192	0.19194	0.19233	0.1921	0.192	0.19161	0.19281	0.19242	0.19342	0.19412	0.19557	0.19571
0.05196	0.19204	0.19194	0.1924	0.1921	0.192	0.19161	0.19285	0.19242	0.19342	0.19412	0.19569	0.19572
0.05208	0.19214	0.19194	0.19237	0.1921	0.19202	0.19161	0.19267	0.19242	0.1934	0.19412	0.19572	0.19573
0.05219	0.19197	0.19194	0.19237	0.1921	0.1921	0.19161	0.19281	0.19242	0.19341	0.19412	0.19571	0.19573
0.0523	0.19201	0.19194	0.19236	0.1921	0.19199	0.19161	0.19271	0.19242	0.19341	0.19413	0.19568	0.19574
0.05241	0.19203	0.19194	0.19233	0.1921	0.19199	0.19161	0.19285	0.19242	0.19337	0.19413	0.19579	0.19574
0.05253	0.19212	0.19194	0.19235	0.1921	0.19197	0.19161	0.1928	0.19242	0.19344	0.19413	0.19572	0.19575
0.05265	0.19202	0.19194	0.19233	0.1921	0.19202	0.19161	0.19279	0.19242	0.19331	0.19413	0.19579	0.19576
0.05276	0.19195	0.19194	0.1924	0.1921	0.19212	0.19161	0.19284	0.19242	0.19348	0.19413	0.19579	0.19576
0.05287	0.19193	0.19194	0.19237	0.1921	0.19203	0.19161	0.19285	0.19242	0.19344	0.19413	0.19584	0.19577
0.05299	0.19189	0.19194	0.19226	0.1921	0.19202	0.19161	0.19285	0.19242	0.19339	0.19413	0.19589	0.19577
0.0531	0.19204	0.19194	0.1923	0.1921	0.19203	0.19161	0.19284	0.19242	0.19346	0.19413	0.19595	0.19578
0.05323	0.19196	0.19194	0.1923	0.1921	0.19201	0.19161	0.19278	0.19242	0.19339	0.19413	0.19591	0.19578
0.05334	0.192	0.19194	0.19236	0.1921	0.19204	0.19161	0.19279	0.19242	0.19354	0.19414	0.19595	0.19579
0.05345	0.19193	0.19194	0.19229	0.1921	0.19198	0.19161	0.19272	0.19242	0.19343	0.19414	0.19589	0.1958
0.05356	0.19208	0.19194	0.19237	0.1921	0.19197	0.19161	0.19287	0.19242	0.19347	0.19414	0.19595	0.1958
0.05369	0.19206	0.19194	0.19247	0.1921	0.19204	0.19161	0.19274	0.19242	0.19355	0.19414	0.19599	0.19581
0.0538	0.19189	0.19194	0.19229	0.1921	0.19197	0.19161	0.19269	0.19242	0.19351	0.19414	0.19602	0.19581
0.05391	0.19188	0.19194	0.19234	0.1921	0.19196	0.19161	0.19264	0.19242	0.19345	0.19414	0.19593	0.19582
0.05404	0.192	0.19194	0.1924	0.1921	0.19195	0.19161	0.19268	0.19242	0.19347	0.19414	0.19595	0.19583
0.05415	0.19204	0.19194	0.19228	0.1921	0.19196	0.19161	0.19272	0.19242	0.1935	0.19414	0.19591	0.19583
0.05427	0.19195	0.19194	0.1923	0.1921	0.19199	0.19161	0.19266	0.19242	0.19349	0.19415	0.196	0.19584
0.05439	0.19204	0.19194	0.19236	0.1921	0.19193	0.19161	0.19271	0.19242	0.19352	0.19415	0.19592	0.19584
0.0545	0.19191	0.19194	0.19229	0.1921	0.19193	0.19161	0.19265	0.19242	0.19351	0.19415	0.19595	0.19585
0.05463	0.192	0.19194	0.19226	0.1921	0.19191	0.19161	0.19264	0.19242	0.19357	0.19415	0.19599	0.19586
0.05474	0.19196	0.19194	0.19225	0.1921	0.19195	0.19161	0.19267	0.19242	0.19363	0.19415	0.196	0.19586
0.05486	0.19191	0.19194	0.19231	0.1921	0.19174	0.19161	0.19268	0.19242	0.19365	0.19415	0.19599	0.19587
0.05498	0.19183	0.19194	0.19229	0.1921	0.19187	0.19161	0.19265	0.19242	0.19361	0.19415	0.19599	0.19587
0.0551	0.19185	0.19194	0.19227	0.1921	0.19197	0.19161	0.19269	0.19242	0.19365	0.19415	0.19605	0.19588
0.05523	0.19187	0.19194	0.19227	0.1921	0.19191	0.19161	0.19276	0.19242	0.19364	0.19416	0.19606	0.19589
0.05534	0.19177	0.19194	0.19222	0.1921	0.19193	0.19161	0.1926	0.19242	0.19365	0.19416	0.1961	0.19589
0.05546	0.1919	0.19194	0.19221	0.1921	0.19194	0.19161	0.19276	0.19242	0.19365	0.19416	0.19613	0.1959
0.05557	0.19191	0.19194	0.19225	0.1921	0.19201	0.19161	0.1927	0.19242	0.19366	0.19416	0.19611	0.1959
0.0557	0.1919	0.19194	0.19234	0.1921	0.19206	0.19161	0.1927	0.19242	0.19376	0.19416	0.19623	0.19591
0.05583	0.19188	0.19194	0.19223	0.1921	0.192	0.19161	0.19271	0.19242	0.19377	0.19416	0.19618	0.19592
0.05594	0.19188	0.19194	0.19222	0.1921	0.19196	0.19161	0.19277	0.19242	0.19374	0.19416	0.1961	0.19592
0.05606	0.19184	0.19194	0.19228	0.1921	0.19199	0.19161	0.19281	0.19242	0.19367	0.19416	0.19621	0.19593
0.05619	0.1919	0.19194	0.19233	0.1921	0.19207	0.19161	0.19284	0.19242	0.19386	0.19417	0.19609	0.19594
0.05631	0.19194	0.19194	0.19229	0.1921	0.19192	0.19161	0.19278	0.19242	0.19374	0.19417	0.19606	0.19594
0.05643	0.19194	0.19194	0.19215	0.1921	0.19206	0.19161	0.19279	0.19242	0.19379	0.19417	0.19624	0.19595
0.05655	0.19199	0.19194	0.19219	0.1921	0.19186	0.19161	0.19278	0.19242	0.19385	0.19417	0.19608	0.19595
0.05668	0.19195	0.19194	0.19229	0.1921	0.19199	0.19161	0.19279	0.19242	0.19385	0.19417	0.19616	0.19596
0.0568	0.1919	0.19194	0.19235	0.1921	0.19192	0.19161	0.19283	0.19242	0.19377	0.19417	0.19614	0.19597
0.05693	0.19197	0.19194	0.19234	0.1921	0.19189	0.19161	0.19273	0.19242	0.19373	0.19417	0.19609	0.19597
0.05704	0.19197	0.19194	0.19237	0.1921	0.19188	0.19161	0.19282	0.19242	0.19382	0.19417	0.19602	0.19598
0.05716	0.19197	0.19194	0.19229	0.1921	0.19192	0.19161	0.19281	0.19242	0.1938	0.19418	0.19606	0.19598
0.05729	0.19203	0.19194	0.19224	0.1921	0.19196	0.19161	0.19271	0.19242	0.19382	0.19418	0.19619	0.19599
0.05741	0.192	0.19194	0.19228	0.1921	0.19205	0.19161	0.19278	0.19242	0.19372	0.19418	0.19608	0.196
0.05754	0.19209	0.19194	0.19226	0.1921	0.192	0.19161	0.19286	0.19242	0.19373	0.19418	0.1962	0.196
0.05766	0.19208	0.19194	0.19222	0.1921	0.19198	0.19161	0.19284	0.19242	0.19372	0.19418	0.19617	0.19601
0.05779	0.1921	0.19194	0.19219	0.1921	0.19205	0.19161	0.19288	0.19242	0.1938	0.19418	0.19611	0.19602
0.05791	0.19208	0.19194	0.19221	0.1921	0.19205	0.19161	0.19295	0.19242	0.19373	0.19418	0.1962	0.19602
0.05804	0.19217	0.19194	0.19219	0.1921	0.19197	0.19161	0.19281	0.19242	0.19381	0.19418	0.19618	0.19603
0.05816	0.19222	0.19194	0.19223	0.1921	0.1919	0.19161	0.19285	0.19242	0.19373	0.19419	0.1963	0.19604
0.05829	0.19217	0.19194	0.19222	0.1921	0.19195	0.19161	0.19293	0.19242	0.19377	0.19419	0.19625	0.19604
0.05841	0.19208	0.19194	0.19226	0.1921	0.19197	0.19161	0.19295	0.19242	0.19377	0.19419	0.19626	0.19605
0.05854	0.19207	0.19194	0.19226	0.1921	0.19195	0.19161	0.19289	0.19242	0.19377	0.19419	0.19628	0.19605
0.05867	0.19211	0.19194	0.19225	0.1921	0.19193	0.19161	0.19291	0.19242	0.19382	0.19419	0.19622	0.19606
0.0588	0.19218	0.19194	0.19226	0.1921	0.19183	0.19161	0.19283	0.19242	0.19388	0.19419	0.1963	0.19607
0.05892	0.1922	0.19194	0.19235	0.1921	0.19188	0.19161	0.19293	0.19242	0.19386	0.19419	0.19636	0.19607
0.05905	0.19226	0.19194	0.19224	0.1921	0.19189	0.19161	0.19289	0.19242	0.1938	0.19419	0.19633	0.19608
0.05917	0.19219	0.19194	0.19236	0.1921	0.19188	0.19161	0.19289	0.19242	0.19383	0.1942	0.19626	0.19609
0.05931	0.19204	0.19194	0.19236	0.1921	0.19199	0.19161	0.19287	0.19242	0.19379	0.1942	0.19621	0.19609
0.05944	0.192	0.19194	0.19238	0.1921	0.19185	0.19161	0.19298	0.19242	0.19381	0.1942	0.19625	0.1961
0.05956	0.19213	0.19194	0.19235	0.1921	0.19187	0.19161	0.19298	0.19242	0.19393	0.1942	0.19625	0.19611
0.05969	0.19218	0.19194	0.19229	0.1921	0.19188	0.19161	0.19295	0.19242	0.19381	0.1942	0.19636	0.19611
0.05983	0.19208	0.19194	0.19237	0.1921	0.19197	0.19161	0.19287	0.19242	0.19384	0.1942	0.19631	0.19612
0.05995	0.19226	0.19194	0.19239	0.1921	0.19203	0.19161	0.19297	0.19242	0.19378	0.1942	0.19625	0.19613
0.06008	0.19223	0.19194	0.19231	0.1921	0.19194	0.19161	0.19297	0.19242	0.19372	0.1942	0.19629	0.19613
0.06021	0.19211	0.19194	0.19233	0.1921	0.19193	0.19161	0.19285	0.19242	0.19377	0.19421	0.19622	0.19614
0.06034	0.19208	0.19194	0.19231	0.1921	0.19186	0.19161	0.19289	0.19242	0.19388	0.19421	0.1963	0.19614
0.06048	0.19215	0.19194	0.19235	0.1921	0.19185	0.19161	0.19291	0.19242	0.19381	0.19421	0.19627	0.19615
0.0606	0.19217	0.19194	0.19237	0.1921	0.19199	0.19161	0.19292	0.19242	0.19387	0.19421	0.19624	0.19616
0.06074	0.19226	0.19194	0.19235	0.1921	0.19193	0.19161	0.19291	0.19242	0.19377	0.19421	0.19634	0.19616
0.06086	0.19226	0.19194	0.19228	0.1921	0.1919	0.19161	0.19287	0.19242	0.19377	0.19421	0.19633	0.19617
0.061	0.19222	0.19194	0.19236	0.1921	0.19186	0.19161	0.19295	0.19242	0.19391	0.19421	0.19636	0.19618
0.06112	0.19222	0.19194	0.1924	0.1921	0.19198	0.19161	0.19298	0.19242	0.19384	0.19422	0.19633	0.19618
0.06126	0.19223	0.19194	0.19237	0.1921	0.19192	0.19161	0.19285	0.19242	0.19378	0.19422	0.19627	0.19619
0.06139	0.19217	0.19194	0.19241	0.1921	0.19194	0.19161	0.1929	0.19242	0.19388	0.19422	0.19629	0.1962
0.06153	0.19224	0.19194	0.19241	0.1921	0.19192	0.19161	0.19287	0.19242	0.19386	0.19422	0.19618	0.1962
0.06166	0.19226	0.19194	0.19242	0.1921	0.19191	0.19161	0.19276	0.19242	0.1939	0.19422	0.1963	0.19621
0.06179	0.19228	0.19194	0.19239	0.1921	0.19193	0.19161	0.19289	0.19242	0.19391	0.19422	0.19629	0.19622
[truncated: 2,434 more rows]

## Sheet: Fig 7C
time (s)	0 min	fit	3 min	fit	8 min	fit	15 min	fit	60 min	fit	overnight	fit
[truncated: 4,000 more rows]

[truncated: 14 more sheets: Fig 7D, Fig 7E, Fig 7F, Fig S7, Fig S8A, Fig S8B, Fig S8C, Fig S8D, Fig S8E, Fig S8F, Fig S10A, Fig S10B, Fig S10C, Fig S10D]
